# Supplementary material for: Intestinal carbapenem-resistant Klebsiella pneumoniae undergoes complex transcriptional reprogramming following immune activation
Source: Gut Microbes. 2024 Apr 24;16(1):2340486. doi: 10.1080/19490976.2024.2340486 (PMC11057644; doi:10.1080/19490976.2024.2340486)
Supplement: Supplemental Material [file KGMI_A_2340486_SM5421.zip › Supplementary_Table_1__2_.xlsx]

## Sheet: genes_annotations
query_id	gene_name	Protein names	subject_id	query_len	subject_len	align_len	pct_ident	pct_query_cov	pct_subject_cov	Reviewed	num_mismatch	num_gapopen	query_start	query_end	subject_start	subject_end	evalue	bit_score	Organism
fig|573.5568.peg.1
fig|573.5568.peg.2	istB	AAA family ATPase (Helper protein) (Insertion sequence IS5376 putative ATP-binding protein) (Putative transposase ISKpn7) (Putative transposition helper protein ISKpn7) (Transposase) (Transposase helper protein IstB)	tr|B0YZJ2|B0YZJ2_KLEPN	259	259	259	100	100	100	unreviewed	0	0	1	259	1	259	0	534	Klebsiella pneumoniae
fig|573.5568.peg.3	istA	Transposase (IstA) (Mobile element protein protein) (Transposase ISKpn7) (TnpA-ISKpn7) (Transposase IstA) (Transposase of ISKpn7)	tr|B6UYR3|B6UYR3_KLEPN	341	341	341	100	100	100	unreviewed	0	0	1	341	1	341	0	690	Klebsiella pneumoniae
fig|573.5568.peg.4	tnpA	Transposase (TnpA) (TnpA transposase) (Transposase (Identified by ISEscan HMM)) (Transposase Tnp Tn3) (Transposase TnpA) (Transposase Tnp_Tn3) (Transposase protein)	tr|B0YZJ0|B0YZJ0_KLEPN	1009	1009	1009	100	100	100	unreviewed	0	0	1	1009	1	1009	0	2095	Klebsiella pneumoniae
fig|573.5568.peg.5	tnpR	DUF3701 domain protein ( Site-specific tyrosine recombinaseprotein ) (Integrase) (Resolvase) (TnpR) (TnpR-Tn4401) (Tyrosine recombinase XerC) (Tyrosine recombinase XerD)	tr|B0YZI9|B0YZI9_KLEPN	571	571	571	100	100	100	unreviewed	0	0	1	571	1	571	0	1147	Klebsiella pneumoniae
fig|573.5568.peg.6	tnpA	Transposase	tr|A0A0U3JV48|A0A0U3JV48_KLEPN	302	272	232	99.569	76.8212	85.2941	unreviewed	1	0	69	300	1	232	1.8e-170	474	Klebsiella pneumoniae
fig|573.5568.peg.7	tnpR	Transposon Tn3 resolvase	sp|P0ADI3|TNR3_KLEPN	185	185	185	100	100	100	reviewed	0	0	1	185	1	185	4.43e-130	364	Klebsiella pneumoniae
fig|573.5568.peg.8	aacA4	Aminoglycoside N(6')-acetyltransferase type 1 (EC 2.3.1.82) (AAC(6')-I) (Aminoglycoside resistance protein)	sp|P19650|AAC6_KLEPN	201	201	201	100	100	100	reviewed	0	0	1	201	1	201	2.63e-150	416	Klebsiella pneumoniae
fig|573.5568.peg.9	aadA	Aminoglycoside resistance protein (EC 2.7.7.47)	tr|A0A0J2G208|A0A0J2G208_KLEPN	85	85	85	100	100	100	unreviewed	0	0	1	85	1	85	1.47e-55	167	Klebsiella pneumoniae
fig|573.5568.peg.10	tnpA	IS6 family transposase	tr|A0A1D9N9D4|A0A1D9N9D4_KLEPN	234	248	234	100	100	94.3548	unreviewed	0	0	1	234	15	248	8.51e-178	489	Klebsiella pneumoniae subsp. pneumoniae
fig|573.5568.peg.11		Uncharacterized protein	tr|A0A1P8KIB4|A0A1P8KIB4_KLEPN	53	53	53	100	100	100	unreviewed	0	0	1	53	1	53	4.84e-34	111	Klebsiella pneumoniae
fig|573.5568.peg.12
fig|573.5568.peg.13		ParA family protein	tr|A0A1P8KI85|A0A1P8KI85_KLEPN	227	227	227	100	100	100	unreviewed	0	0	1	227	1	227	5.39e-169	466	Klebsiella pneumoniae
fig|573.5568.peg.14
fig|573.5568.peg.15
fig|573.5568.peg.16
fig|573.5568.peg.17		Predicted DNA-binding protein ribbon-helix-helix domain-containing protein	tr|A0A0R8CAW3|A0A0R8CAW3_KLEPN	63	61	61	81.967	96.8254	100	unreviewed	11	0	1	61	1	61	1.09e-30	103	Klebsiella pneumoniae subsp. pneumoniae
fig|573.5568.peg.18
fig|573.5568.peg.19		Post-segregation antitoxin CcdA	tr|A0A1P8KI84|A0A1P8KI84_KLEPN	82	82	82	100	100	100	unreviewed	0	0	1	82	1	82	5.61e-54	163	Klebsiella pneumoniae
fig|573.5568.peg.20
fig|573.5568.peg.21		Uncharacterized protein	tr|A0A1P8KIB7|A0A1P8KIB7_KLEPN	58	58	58	100	100	100	unreviewed	0	0	1	58	1	58	4.97e-35	114	Klebsiella pneumoniae
fig|573.5568.peg.22
fig|573.5568.peg.23		Antirestriction protein KlcA	tr|A0A1P8KIA9|A0A1P8KIA9_KLEPN	142	142	142	100	100	100	unreviewed	0	0	1	142	1	142	9.76e-107	301	Klebsiella pneumoniae
fig|573.5568.peg.24		Uncharacterized protein	tr|A0A1P8KIA8|A0A1P8KIA8_KLEPN	196	196	196	100	100	100	unreviewed	0	0	1	196	1	196	4.94e-147	407	Klebsiella pneumoniae
fig|573.5568.peg.25
fig|573.5568.peg.26
fig|573.5568.peg.27
fig|573.5568.peg.28
fig|573.5568.peg.29
fig|573.5568.peg.30
fig|573.5568.peg.31
fig|573.5568.peg.32
fig|573.5568.peg.33		Lipoprotein	tr|A0A1P8KIC0|A0A1P8KIC0_KLEPN	152	152	152	100	100	100	unreviewed	0	0	1	152	1	152	5.62e-112	315	Klebsiella pneumoniae
fig|573.5568.peg.34
fig|573.5568.peg.35
fig|573.5568.peg.36
fig|573.5568.peg.37
fig|573.5568.peg.38		Pilus assembly protein PilL	tr|A0A1P8KI94|A0A1P8KI94_KLEPN	178	178	178	100	100	100	unreviewed	0	0	1	178	1	178	1.95e-130	364	Klebsiella pneumoniae
fig|573.5568.peg.39
fig|573.5568.peg.40		Soluble lytic murein transglycosylase	tr|A0A1P8KI98|A0A1P8KI98_KLEPN	228	228	228	100	100	100	unreviewed	0	0	1	228	1	228	2.44e-171	472	Klebsiella pneumoniae
fig|573.5568.peg.41
fig|573.5568.peg.42	ssb	Single-stranded DNA-binding protein (SSB)	tr|A0A483M4L3|A0A483M4L3_KLEPN	153	159	159	89.308	103.922	100	unreviewed	11	1	1	153	1	159	3.82e-100	286	Klebsiella pneumoniae
fig|573.5568.peg.43
fig|573.5568.peg.44
fig|573.5568.peg.45
fig|573.5568.peg.46
fig|573.5568.peg.47	tnpA15	Transposase	tr|A0A024HVT6|A0A024HVT6_KLEPN	715	849	703	100	98.3217	82.8033	unreviewed	0	0	13	715	147	849	0	1449	Klebsiella pneumoniae
fig|573.5568.peg.48	tnpA	Transposase (IS4 transposase) (ISKpn6 transposase) (Putative transposase) (TnpA) (Transposase (Identified by ISEscan HMM)) (Transposase of ISKpn6) (Transposase protein)	tr|Q0ZD33|Q0ZD33_KLEPN	439	439	439	100	100	100	unreviewed	0	0	1	439	1	439	0	904	Klebsiella pneumoniae
fig|573.5568.peg.49	blaKPC	beta-lactamase (EC 3.5.2.6)	tr|A0A411KXG1|A0A411KXG1_KLEPN	420	296	296	99.324	70.4762	100	unreviewed	2	0	125	420	1	296	0	594	Klebsiella pneumoniae
fig|573.5568.peg.50	istB	AAA family ATPase (Helper protein) (Insertion sequence IS5376 putative ATP-binding protein) (Putative transposase ISKpn7) (Putative transposition helper protein ISKpn7) (Transposase) (Transposase helper protein IstB)	tr|B0YZJ2|B0YZJ2_KLEPN	259	259	259	100	100	100	unreviewed	0	0	1	259	1	259	0	534	Klebsiella pneumoniae
fig|573.5568.peg.51	istA	Transposase (IstA) (Mobile element protein protein) (Transposase ISKpn7) (TnpA-ISKpn7) (Transposase IstA) (Transposase of ISKpn7)	tr|B6UYR3|B6UYR3_KLEPN	341	341	341	100	100	100	unreviewed	0	0	1	341	1	341	0	690	Klebsiella pneumoniae
fig|573.5568.peg.52	tnpA	Transposase (TnpA) (TnpA transposase) (Transposase (Identified by ISEscan HMM)) (Transposase Tnp Tn3) (Transposase TnpA) (Transposase Tnp_Tn3) (Transposase protein)	tr|B0YZJ0|B0YZJ0_KLEPN	1009	1009	1009	100	100	100	unreviewed	0	0	1	1009	1	1009	0	2095	Klebsiella pneumoniae
fig|573.5568.peg.53	tnpR	DUF3701 domain protein ( Site-specific tyrosine recombinaseprotein ) (Integrase) (Resolvase) (TnpR) (TnpR-Tn4401) (Tyrosine recombinase XerC) (Tyrosine recombinase XerD)	tr|B0YZI9|B0YZI9_KLEPN	571	571	571	100	100	100	unreviewed	0	0	1	571	1	571	0	1147	Klebsiella pneumoniae
fig|573.5568.peg.54	tnpA	Transposase	tr|A0A0U3JV48|A0A0U3JV48_KLEPN	302	272	232	99.569	76.8212	85.2941	unreviewed	1	0	69	300	1	232	1.8e-170	474	Klebsiella pneumoniae
fig|573.5568.peg.55	tnpR	Transposon Tn3 resolvase	sp|P0ADI3|TNR3_KLEPN	185	185	185	100	100	100	reviewed	0	0	1	185	1	185	4.43e-130	364	Klebsiella pneumoniae
fig|573.5568.peg.56	aacA4	Aminoglycoside N(6')-acetyltransferase type 1 (EC 2.3.1.82) (AAC(6')-I) (Aminoglycoside resistance protein)	sp|P19650|AAC6_KLEPN	201	201	201	100	100	100	reviewed	0	0	1	201	1	201	2.63e-150	416	Klebsiella pneumoniae
fig|573.5568.peg.57	aadA	Aminoglycoside resistance protein (EC 2.7.7.47)	tr|A0A0J2G208|A0A0J2G208_KLEPN	85	85	85	100	100	100	unreviewed	0	0	1	85	1	85	1.47e-55	167	Klebsiella pneumoniae
fig|573.5568.peg.58	tnpA	IS6 family transposase	tr|A0A1D9N9D4|A0A1D9N9D4_KLEPN	234	248	234	100	100	94.3548	unreviewed	0	0	1	234	15	248	8.51e-178	489	Klebsiella pneumoniae subsp. pneumoniae
fig|573.5568.peg.59
fig|573.5568.peg.60	ceaC	Ccl (EC 3.1.-.-) (Cloacin) (Colicin-like protein)	tr|Q2PWY8|Q2PWY8_KLEPN	561	561	561	100	100	100	unreviewed	0	0	1	561	1	561	0	1130	Klebsiella pneumoniae
fig|573.5568.peg.61	imm	Cloacin immunity family protein (Immunity protein) (Immunnity protein)	tr|Q2PWY9|Q2PWY9_KLEPN	85	85	85	100	100	100	unreviewed	0	0	1	85	1	85	2.2e-57	172	Klebsiella pneumoniae
fig|573.5568.peg.62	lys	Lysis protein for colicin	tr|Q2PWZ0|Q2PWZ0_KLEPN	49	49	49	100	100	100	unreviewed	0	0	1	49	1	49	3.22e-29	98.6	Klebsiella pneumoniae
fig|573.5568.peg.63		Uncharacterized protein	tr|A0A0J2ILK2|A0A0J2ILK2_KLEPN	42	42	42	100	100	100	unreviewed	0	0	1	42	1	42	1.07e-24	87	Klebsiella pneumoniae
fig|573.5568.peg.64	mobB	MobB (TraM recognition domain-containing protein)	tr|G9DBI2|G9DBI2_KLEPN	654	654	654	100	100	100	unreviewed	0	0	1	654	1	654	0	1338	Klebsiella pneumoniae
fig|573.5568.peg.65	mobC	MobC (Mobilization protein) (Replication-relaxation family protein)	tr|Q2PWZ2|Q2PWZ2_KLEPN	243	243	243	100	100	100	unreviewed	0	0	1	243	1	243	0	498	Klebsiella pneumoniae
fig|573.5568.peg.66		Uncharacterized protein	tr|W8V2T3|W8V2T3_KLEPN	176	176	176	100	100	100	unreviewed	0	0	1	176	1	176	1.98e-133	372	Klebsiella pneumoniae 30684/NJST258_2
fig|573.5568.peg.67	rom	RNA one modulator-like protein (Rop family plasmid primer RNA-binding protein) (Rop protein)	tr|B6UYW4|B6UYW4_KLEPN	59	59	59	100	100	100	unreviewed	0	0	1	59	1	59	6.93e-37	119	Klebsiella pneumoniae
fig|573.5568.peg.68	excl1	DNA recombination protein RmuC (Entry exclusion protein 1) (Excl1 protein)	tr|B6UYW3|B6UYW3_KLEPN	125	125	125	100	100	100	unreviewed	0	0	1	125	1	125	1.35e-86	249	Klebsiella pneumoniae
fig|573.5568.peg.69		Plasmid stabilization system protein	tr|W8UT33|W8UT33_KLEPN	99	107	99	100	100	92.5234	unreviewed	0	0	1	99	9	107	4.3e-69	203	Klebsiella pneumoniae 30684/NJST258_2
fig|573.5568.peg.70		Plasmid stabilization protein	tr|W8UQS6|W8UQS6_KLEPN	87	87	87	100	100	100	unreviewed	0	0	1	87	1	87	6.48e-59	176	Klebsiella pneumoniae 30684/NJST258_2
fig|573.5568.peg.71	exc2	Exclusion protein (Lipoprotein)	tr|Q2PWY7|Q2PWY7_KLEPN	139	139	139	100	100	100	unreviewed	0	0	1	139	1	139	1.29e-102	291	Klebsiella pneumoniae
fig|573.5568.peg.72	tnpA	Transposase (Tn3-like element Tn3 family transposase) (TnpA)	tr|Q8RNS1|Q8RNS1_KLEPN	1001	1001	1001	100	100	100	unreviewed	0	0	1	1001	1	1001	0	2058	Klebsiella pneumoniae
fig|573.5568.peg.73	tnpR	Transposon Tn3 resolvase	sp|P0ADI3|TNR3_KLEPN	185	185	185	100	100	100	reviewed	0	0	1	185	1	185	4.43e-130	364	Klebsiella pneumoniae
fig|573.5568.peg.74	aacA4	Aminoglycoside N(6')-acetyltransferase type 1 (EC 2.3.1.82) (AAC(6')-I) (Aminoglycoside resistance protein)	sp|P19650|AAC6_KLEPN	201	201	201	100	100	100	reviewed	0	0	1	201	1	201	2.63e-150	416	Klebsiella pneumoniae
fig|573.5568.peg.75	aadA	Aminoglycoside resistance protein (EC 2.7.7.47)	tr|A0A0J2G208|A0A0J2G208_KLEPN	85	85	85	100	100	100	unreviewed	0	0	1	85	1	85	1.47e-55	167	Klebsiella pneumoniae
fig|573.5568.peg.76	tnpA	IS6 family transposase	tr|A0A1D9N9D4|A0A1D9N9D4_KLEPN	234	248	234	100	100	94.3548	unreviewed	0	0	1	234	15	248	8.51e-178	489	Klebsiella pneumoniae subsp. pneumoniae
fig|573.5568.peg.77
fig|573.5568.peg.78	ceaC	Ccl (EC 3.1.-.-) (Cloacin) (Colicin-like protein)	tr|Q2PWY8|Q2PWY8_KLEPN	561	561	561	100	100	100	unreviewed	0	0	1	561	1	561	0	1130	Klebsiella pneumoniae
fig|573.5568.peg.79	imm	Cloacin immunity family protein (Immunity protein) (Immunnity protein)	tr|Q2PWY9|Q2PWY9_KLEPN	85	85	85	100	100	100	unreviewed	0	0	1	85	1	85	2.2e-57	172	Klebsiella pneumoniae
fig|573.5568.peg.80	lys	Lysis protein for colicin	tr|Q2PWZ0|Q2PWZ0_KLEPN	49	49	49	100	100	100	unreviewed	0	0	1	49	1	49	3.22e-29	98.6	Klebsiella pneumoniae
fig|573.5568.peg.81		Uncharacterized protein	tr|A0A0J2ILK2|A0A0J2ILK2_KLEPN	42	42	42	100	100	100	unreviewed	0	0	1	42	1	42	1.07e-24	87	Klebsiella pneumoniae
fig|573.5568.peg.82	mobB	MobB (TraM recognition domain-containing protein)	tr|G9DBI2|G9DBI2_KLEPN	654	654	654	100	100	100	unreviewed	0	0	1	654	1	654	0	1338	Klebsiella pneumoniae
fig|573.5568.peg.83	mobC	MobC (Mobilization protein) (Replication-relaxation family protein)	tr|Q2PWZ2|Q2PWZ2_KLEPN	243	243	243	100	100	100	unreviewed	0	0	1	243	1	243	0	498	Klebsiella pneumoniae
fig|573.5568.peg.84		Uncharacterized protein	tr|W8V2T3|W8V2T3_KLEPN	126	176	126	100	100	71.5909	unreviewed	0	0	1	126	1	126	1.64e-93	268	Klebsiella pneumoniae 30684/NJST258_2
fig|573.5568.peg.85	mphR(A)	Macrolide 2'-phosphotransferase I repressor A	tr|R4WGB5|R4WGB5_KLEPN	193	195	193	100	100	98.9744	unreviewed	0	0	1	193	3	195	4.3e-142	395	Klebsiella pneumoniae subsp. pneumoniae KPX
fig|573.5568.peg.86	tnpA	Transposase (IS6-like element IS6100 family transposase) (IS6100 transposase) (Transposase (Identified by ISEscan HMM)) (Transposase of IS6100)	tr|B6UYL1|B6UYL1_KLEPN	254	254	254	100	100	100	unreviewed	0	0	1	254	1	254	0	525	Klebsiella pneumoniae
fig|573.5568.peg.87	orf98	Transcriptional regulator (Hyphothetical protein) (Transcription factor) (Hypothetical transcriptional regulator of the PadR family) (PadR family transcriptional regulator) (Putative transcription factor) (Putative transcriptional regulator of PadR family)	tr|Q3MSH4|Q3MSH4_KLEPN	101	101	101	100	100	100	unreviewed	0	0	1	101	1	101	5.26e-68	200	Klebsiella pneumoniae
fig|573.5568.peg.88	chrA	Chromate ion transporter	tr|R4WBN8|R4WBN8_KLEPN	401	401	401	100	100	100	unreviewed	0	0	1	401	1	401	0	781	Klebsiella pneumoniae subsp. pneumoniae KPX
fig|573.5568.peg.89	orf5	Orf5 protein	tr|K9L6J3|K9L6J3_KLEPN	67	80	66	90.909	98.5075	82.5	unreviewed	6	0	1	66	1	66	6.76e-39	124	Klebsiella pneumoniae
fig|573.5568.peg.90	sul1	Dihydropteroate synthase (DHPS) (EC 2.5.1.15) (Dihydropteroate pyrophosphorylase)	tr|B3VMX3|B3VMX3_KLEPN	279	288	279	100	100	96.875	unreviewed	0	0	1	279	10	288	0	554	Klebsiella pneumoniae
fig|573.5568.peg.91	qacE-delta1	ORF3-QacEdelta1 fusion protein	tr|A0A024HVV7|A0A024HVV7_KLEPN	115	126	115	100	100	91.2698	unreviewed	0	0	1	115	12	126	4.45e-75	219	Klebsiella pneumoniae
fig|573.5568.peg.92	aadA	Aminoglycoside (3'') (9) adenylyltransferase (EC 2.7.7.47) (Streptomycin 3''-adenylyltransferase)	sp|P08881|S3AD_KLEPN	259	262	256	86.719	98.8417	97.7099	reviewed	33	1	4	259	8	262	4.45e-163	454	Klebsiella pneumoniae
fig|573.5568.peg.93		Uncharacterized protein	tr|A0A1U9XE95|A0A1U9XE95_KLEPN	41	41	41	100	100	100	unreviewed	0	0	1	41	1	41	3.82e-23	82.8	Klebsiella pneumoniae
fig|573.5568.peg.94	dfrA12	Dihydrofolate reductase (EC 1.5.1.3)	tr|X5CWF8|X5CWF8_KLEPN	165	165	165	100	100	100	unreviewed	0	0	1	165	1	165	5.69e-121	339	Klebsiella pneumoniae subsp. pneumoniae
fig|573.5568.peg.95	intI1	Class I integron integrase	tr|R4WMC4|R4WMC4_KLEPN	337	337	337	100	100	100	unreviewed	0	0	1	337	1	337	0	683	Klebsiella pneumoniae subsp. pneumoniae KPX
fig|573.5568.peg.96	tnpM	Cyclic di-GMP phosphodiesterase Gmr (DUF3330 domain-containing protein) (Diguanylate cyclase/cyclic diguanylate phosphodiesterase (EC 3.1.4.52)) (Modulator protein TnpM) (Tn21 modulator protein)	tr|W0FT13|W0FT13_KLEPN	116	116	116	100	100	100	unreviewed	0	0	1	116	1	116	1.81e-83	240	Klebsiella pneumoniae
fig|573.5568.peg.97	hin	DNA-invertase hin (Helix-turn-helix domain-containing protein) (Recombinase family protein)	tr|A0A844PYB8|A0A844PYB8_KLEPN	186	186	186	100	100	100	unreviewed	0	0	1	186	1	186	1.55e-134	375	Klebsiella pneumoniae subsp. pneumoniae
fig|573.5568.peg.98	tnpA	ISShes11 (Transposase) (Tn3 family transposase TnAs3) (Tn3-like element TnAs3 family transposase) (TnpA) (TnpA transposase of Tn21) (Transposase TnpA, Tn21)	tr|Q79PA6|Q79PA6_KLEPN	988	988	988	100	100	100	unreviewed	0	0	1	988	1	988	0	2023	Klebsiella pneumoniae
fig|573.5568.peg.99		Acetyltransferase (Putative acetyltransferase) (YbjA protein)	tr|W0NZQ8|W0NZQ8_KLEPN	125	125	125	100	100	100	unreviewed	0	0	1	125	1	125	2.55e-90	258	Klebsiella pneumoniae
fig|573.5568.peg.100	catA1	Chloramphenicol acetyltransferase (EC 2.3.1.28)	tr|R4WK03|R4WK03_KLEPN	219	219	219	100	100	100	unreviewed	0	0	1	219	1	219	5.25e-169	465	Klebsiella pneumoniae subsp. pneumoniae KPX
fig|573.5568.peg.101	insB	InsB	tr|U3RB20|U3RB20_KLEPO	167	167	167	100	100	100	unreviewed	0	0	1	167	1	167	1.65e-124	348	Klebsiella pneumoniae subsp. ozaenae
fig|573.5568.peg.102		Insertion sequence 2 OrfA protein (Transposase insC for insertion element IS2D)	tr|A0A220SWS2|A0A220SWS2_KLEPN	56	56	56	100	100	100	unreviewed	0	0	1	56	1	56	7.64e-36	115	Klebsiella pneumoniae
fig|573.5568.peg.103	orf03c	His-Xaa-Ser system radical SAM maturase HxsB (Molybdenum cofactor biosynthesis protein A) (Radical SAM protein)	tr|A0A086I746|A0A086I746_KLEPN	462	462	462	100	100	100	unreviewed	0	0	1	462	1	462	0	958	Klebsiella pneumoniae
fig|573.5568.peg.104	hxsC	His-Xaa-Ser system radical SAM maturase HxsC (Molybdenum cofactor biosynthesis protein A) (Radical SAM protein)	tr|G9G2E3|G9G2E3_KLEPN	370	370	370	100	100	100	unreviewed	0	0	1	370	1	370	0	766	Klebsiella pneumoniae
fig|573.5568.peg.105	hxsA	His-Xaa-Ser repeat protein HxsA	tr|A0A422WEN8|A0A422WEN8_KLEPN	211	211	211	100	100	100	unreviewed	0	0	1	211	1	211	6.03e-152	421	Klebsiella pneumoniae subsp. pneumoniae
fig|573.5568.peg.106		Transposase	tr|A0A927HNM9|A0A927HNM9_KLEPN	125	132	125	100	100	94.697	unreviewed	0	0	1	125	8	132	5.72e-89	255	Klebsiella pneumoniae
fig|573.5568.peg.107	tnpB	IS66 family insertion sequence element accessory protein TnpB	tr|A0A422WEJ0|A0A422WEJ0_KLEPN	115	115	115	100	100	100	unreviewed	0	0	1	115	1	115	3.73e-80	232	Klebsiella pneumoniae subsp. pneumoniae
fig|573.5568.peg.108		IS66 family element, transposase (Transposase (Identified by ISEscan HMM)) (Transposase and inactivated derivatives)	tr|G9G2E0|G9G2E0_KLEPN	324	324	324	100	100	100	unreviewed	0	0	1	324	1	324	0	660	Klebsiella pneumoniae
fig|573.5568.peg.109		Transposase	tr|A0A9P2S7F3|A0A9P2S7F3_KLEPN	172	206	172	99.419	100	83.4951	unreviewed	1	0	1	172	35	206	1.53e-124	350	Klebsiella pneumoniae subsp. pneumoniae WGLW5
fig|573.5568.peg.110		TnpA (Transposase) (Transposase and inactivated derivatives)	tr|G9G2D8|G9G2D8_KLEPN	115	115	115	100	100	100	unreviewed	0	0	1	115	1	115	6.5e-82	236	Klebsiella pneumoniae
fig|573.5568.peg.111	gsiA	Glutathione import ATP-binding protein GsiA (EC 7.4.2.10)	tr|A0A237A9R5|A0A237A9R5_KLEPN	577	577	577	100	100	100	unreviewed	0	0	1	577	1	577	0	1164	Klebsiella pneumoniae subsp. pneumoniae
fig|573.5568.peg.112	fmdA	Acetamidase (Formamidase (EC 3.5.1.49))	tr|G9G2D6|G9G2D6_KLEPN	315	315	315	100	100	100	unreviewed	0	0	1	315	1	315	0	651	Klebsiella pneumoniae
fig|573.5568.peg.113	gsiB_3	ABC transporter, substrate-binding protein (Glutathione-binding protein GsiB)	tr|G9G2D5|G9G2D5_KLEPN	535	535	535	100	100	100	unreviewed	0	0	1	535	1	535	0	1106	Klebsiella pneumoniae
fig|573.5568.peg.114	gsiC	ABC transporter permease (Glutathione transport system permease protein GsiC)	tr|A0A236YUY9|A0A236YUY9_KLEPN	306	306	306	100	100	100	unreviewed	0	0	1	306	1	306	0	599	Klebsiella pneumoniae subsp. pneumoniae
fig|573.5568.peg.115	dppC	Dipeptide ABC transporter, permease protein DppC	tr|G9G2D3|G9G2D3_KLEPN	282	316	282	100	100	89.2405	unreviewed	0	0	1	282	35	316	0	548	Klebsiella pneumoniae
fig|573.5568.peg.116	amiR	Aliphatic amidase regulator	tr|A0A377YT85|A0A377YT85_KLEPN	197	164	164	100	83.2487	100	unreviewed	0	0	34	197	1	164	3.75e-116	328	Klebsiella pneumoniae subsp. pneumoniae
fig|573.5568.peg.117	amiC	Aliphatic amidase expression-regulating protein (Transporter substrate-binding protein)	tr|A0A422WEV3|A0A422WEV3_KLEPN	375	375	375	100	100	100	unreviewed	0	0	1	375	1	375	0	770	Klebsiella pneumoniae subsp. pneumoniae
fig|573.5568.peg.118		Integrase	tr|A0A9P2W786|A0A9P2W786_KLEPN	55	55	55	100	100	100	unreviewed	0	0	1	55	1	55	7.97e-36	115	Klebsiella pneumoniae subsp. pneumoniae WGLW5
fig|573.5568.peg.119	tnpA	TnpA (Transposase)	tr|G9G2D0|G9G2D0_KLEPN	151	151	151	100	100	100	unreviewed	0	0	1	151	1	151	7.65e-112	315	Klebsiella pneumoniae
fig|573.5568.peg.120	fecI	RNA polymerase sigma factor	tr|G9G2C9|G9G2C9_KLEPN	173	173	173	100	100	100	unreviewed	0	0	1	173	1	173	1.14e-126	354	Klebsiella pneumoniae
fig|573.5568.peg.121	fecR	FecR (Iron dicitrate transport regulator FecR)	tr|G9G2C8|G9G2C8_KLEPN	317	317	317	100	100	100	unreviewed	0	0	1	317	1	317	0	644	Klebsiella pneumoniae
fig|573.5568.peg.122	fecA	Fe(3+) dicitrate transport protein FecA	tr|A0A422WEM0|A0A422WEM0_KLEPN	774	774	774	100	100	100	unreviewed	0	0	1	774	1	774	0	1593	Klebsiella pneumoniae subsp. pneumoniae
fig|573.5568.peg.123	yhfQ	Fe(3+) dicitrate-binding periplasmic protein (Fe(3+)-dicitrate ABC transporter substrate-binding protein FecB) (Iron(III) dicitrate-binding periplasmic protein) (Iron-dicitrate transporter substrate-binding subunit) (Periplasmic binding protein)	tr|G9G2C6|G9G2C6_KLEPN	300	300	300	100	100	100	unreviewed	0	0	1	300	1	300	0	607	Klebsiella pneumoniae
fig|573.5568.peg.124	fecC	Fe(3+) dicitrate transport system permease protein FecC (Iron-dicitrate ABC transporter permease FecC)	tr|A0A422WEL6|A0A422WEL6_KLEPN	332	332	332	100	100	100	unreviewed	0	0	1	332	1	332	0	641	Klebsiella pneumoniae subsp. pneumoniae
fig|573.5568.peg.125	fecD	Fe(3+) dicitrate ABC transporter permease subunit FecD (Fe(3+) dicitrate transport system permease protein FecD)	tr|A0A422WEH7|A0A422WEH7_KLEPN	318	318	318	100	100	100	unreviewed	0	0	1	318	1	318	0	612	Klebsiella pneumoniae subsp. pneumoniae
fig|573.5568.peg.126	fecE	FecE (Fe(3+) dicitrate transport ATP-binding protein FecE) (Ferric citrate ABC transporter ATP-binding protein FecE) (Iron ABC transporter) (Iron(III) dicitrate ABC transporter, ATP-binding protein FecE) (Iron-dicitrate ABC transporter ATP-binding subunit) (Ole(C)_1_L06249) (Probable siderophore transport system ATP-binding protein YusV)	tr|G9G2C4|G9G2C4_KLEPN	255	255	255	100	100	100	unreviewed	0	0	1	255	1	255	0	519	Klebsiella pneumoniae
fig|573.5568.peg.127	tnpB	IS66 family insertion sequence element accessory protein TnpB (ISEc8 transposase)	tr|A0A237AA15|A0A237AA15_KLEPN	97	97	97	100	100	100	unreviewed	0	0	1	97	1	97	1.35e-66	196	Klebsiella pneumoniae subsp. pneumoniae
fig|573.5568.peg.128		Uncharacterized protein	tr|A0A485ZZE1|A0A485ZZE1_KLEPN	39	55	39	100	100	70.9091	unreviewed	0	0	1	39	17	55	6.11e-22	80.1	Klebsiella pneumoniae
fig|573.5568.peg.129		EAL domain-containing protein	tr|W1DV68|W1DV68_KLEPN	53	53	53	100	100	100	unreviewed	0	0	1	53	1	53	1.1e-32	107	Klebsiella pneumoniae IS43
fig|573.5568.peg.130		Uncharacterized protein	tr|A0A4V1FWN0|A0A4V1FWN0_KLEPN	41	41	41	100	100	100	unreviewed	0	0	1	41	1	41	8.86e-24	84.3	Klebsiella pneumoniae
fig|573.5568.peg.131		Zinc-type alcohol dehydrogenase-like protein	tr|G9G2C2|G9G2C2_KLEPN	336	336	336	100	100	100	unreviewed	0	0	1	336	1	336	0	691	Klebsiella pneumoniae
fig|573.5568.peg.132		Uncharacterized protein	tr|W1DFS6|W1DFS6_KLEPN	71	71	71	100	100	100	unreviewed	0	0	1	71	1	71	1.02e-44	139	Klebsiella pneumoniae IS43
fig|573.5568.peg.133	lacI_3	Lac repressor (LacI) (Lactose operon repressor)	tr|G9G2C1|G9G2C1_KLEPN	382	382	382	100	100	100	unreviewed	0	0	1	382	1	382	0	781	Klebsiella pneumoniae
fig|573.5568.peg.134	lacZ2	Beta-galactosidase 2 (Beta-gal 2) (EC 3.2.1.23) (Lactase 2)	sp|A6TI29|BGAL2_KLEP7	1024	1024	1024	100	100	100	reviewed	0	0	1	1024	1	1024	0	2132	Klebsiella pneumoniae subsp. pneumoniae (strain ATCC 700721 / MGH 78578)
fig|573.5568.peg.135	lacY_5	Galactoside permease (LacY) (Lactose permease) (MFS transporter) (NorA_1_M97169)	tr|A7KGA6|A7KGA6_KLEPN	417	417	417	100	100	100	unreviewed	0	0	1	417	1	417	0	832	Klebsiella pneumoniae
fig|573.5568.peg.136		Transposase (Identified by ISEscan HMM)	tr|A0A9Q9TA59|A0A9Q9TA59_KLEPN	203	203	203	100	100	100	unreviewed	0	0	1	203	1	203	6.71e-153	423	Klebsiella pneumoniae
fig|573.5568.peg.137	tnpA	IS5/IS1182 family tnpA	tr|A0A7T7GQF5|A0A7T7GQF5_KLEPN	69	74	55	98.182	79.7101	74.3243	unreviewed	1	0	15	69	20	74	2.87e-33	110	Klebsiella pneumoniae subsp. pneumoniae
fig|573.5568.peg.138		Probable membrane protein YPO2297	tr|W1DM61|W1DM61_KLEPN	769	769	769	100	100	100	unreviewed	0	0	1	769	1	769	0	1583	Klebsiella pneumoniae IS43
fig|573.5568.peg.139		ATP-binding protein (Biotin carboxylase)	tr|G9G2B6|G9G2B6_KLEPN	438	438	438	100	100	100	unreviewed	0	0	1	438	1	438	0	901	Klebsiella pneumoniae
fig|573.5568.peg.140	cshA	ATP-dependent helicase (EC 3.6.4.13) (DEAD/DEAH box helicase)	tr|G9G2B5|G9G2B5_KLEPN	731	731	731	100	100	100	unreviewed	0	0	1	731	1	731	0	1520	Klebsiella pneumoniae
fig|573.5568.peg.141	repA	Replication initiation protein	tr|J9XVD6|J9XVD6_KLEPN	285	285	285	100	100	100	unreviewed	0	0	1	285	1	285	0	590	Klebsiella pneumoniae
fig|573.5568.peg.142	repA	Protein CopB	tr|J9XZ36|J9XZ36_KLEPN	92	92	92	100	100	100	unreviewed	0	0	1	92	1	92	3.03e-63	187	Klebsiella pneumoniae
fig|573.5568.peg.143	pld	phospholipase D (EC 3.1.4.4)	tr|A0A7S9H9R4|A0A7S9H9R4_KLEPN	126	126	126	88.095	100	100	unreviewed	15	0	1	126	1	126	7.34e-71	209	Klebsiella pneumoniae
fig|573.5568.peg.144	pys2	Klebicin B (EC 3.1.-.-) (TolA protein)	tr|J9XV18|J9XV18_KLEPN	773	773	773	100	100	100	unreviewed	0	0	1	773	1	773	0	1566	Klebsiella pneumoniae
fig|573.5568.peg.145		Uncharacterized protein	tr|J9XVE1|J9XVE1_KLEPN	37	37	37	100	100	100	unreviewed	0	0	1	37	1	37	2.41e-21	78.2	Klebsiella pneumoniae
fig|573.5568.peg.146		Uncharacterized protein	tr|W1DQW0|W1DQW0_KLEPN	181	181	181	100	100	100	unreviewed	0	0	1	181	1	181	2.53e-136	379	Klebsiella pneumoniae IS43
fig|573.5568.peg.147		Uncharacterized protein	tr|J9Y139|J9Y139_KLEPN	39	39	39	100	100	100	unreviewed	0	0	1	39	1	39	6.2e-22	79.7	Klebsiella pneumoniae
fig|573.5568.peg.148		ORF2	tr|W1DSV1|W1DSV1_KLEPN	115	115	115	100	100	100	unreviewed	0	0	1	115	1	115	2.33e-80	233	Klebsiella pneumoniae IS43
fig|573.5568.peg.149	finO	Fertility inhibition protein (Conjugal transfer repressor)	tr|A6TIJ4|A6TIJ4_KLEP7	198	198	198	100	100	100	unreviewed	0	0	1	198	1	198	9.82e-143	397	Klebsiella pneumoniae subsp. pneumoniae (strain ATCC 700721 / MGH 78578)
fig|573.5568.peg.150	traX	TraX (Type-F conjugative transfer system pilin acetylase TraX (EC 2.3.1.-))	tr|G9G2A9|G9G2A9_KLEPN	241	241	241	100	100	100	unreviewed	0	0	1	241	1	241	4.17e-176	485	Klebsiella pneumoniae
fig|573.5568.peg.151	traI	OriT nicking-unwinding	tr|A6TIJ2|A6TIJ2_KLEP7	1753	1753	1753	100	100	100	unreviewed	0	0	1	1753	1	1753	0	3562	Klebsiella pneumoniae subsp. pneumoniae (strain ATCC 700721 / MGH 78578)
fig|573.5568.peg.152	traD	TraD (Type IV conjugative transfer system coupling protein TraD)	tr|G9G2I3|G9G2I3_KLEPN	769	769	769	100	100	100	unreviewed	0	0	1	769	1	769	0	1596	Klebsiella pneumoniae
fig|573.5568.peg.153		Uncharacterized protein	tr|A0A6B9T0Z5|A0A6B9T0Z5_KLEPN	40	40	40	100	100	100	unreviewed	0	0	1	40	1	40	2.11e-24	85.9	Klebsiella pneumoniae
fig|573.5568.peg.154	traT	TraT complement resistance protein	tr|W9B0I9|W9B0I9_KLEPN	243	243	243	100	100	100	unreviewed	0	0	1	243	1	243	1.09e-178	491	Klebsiella pneumoniae
fig|573.5568.peg.155	traS	TraS	tr|L7SYU5|L7SYU5_KLEPN	176	176	176	100	100	100	unreviewed	0	0	1	176	1	176	1.79e-126	354	Klebsiella pneumoniae
fig|573.5568.peg.156	traG	TraG (Conjugal transfer mating pair stabilization protein TraG) (Conjugal transfer protein TraG)	tr|L7ST05|L7ST05_KLEPN	949	949	949	100	100	100	unreviewed	0	0	1	949	1	949	0	1961	Klebsiella pneumoniae
fig|573.5568.peg.157	traH	TraH (Conjugal transfer protein TraH) (IncF plasmid conjugative transfer pilus assembly protein TraH)	tr|L7SSV3|L7SSV3_KLEPN	456	456	456	100	100	100	unreviewed	0	0	1	456	1	456	0	942	Klebsiella pneumoniae
fig|573.5568.peg.158	TrbF	TrbF (IncF plasmid conjugative transfer protein TrbF) (TraF)	tr|G9G2I8|G9G2I8_KLEPN	142	142	142	100	100	100	unreviewed	0	0	1	142	1	142	2.95e-103	293	Klebsiella pneumoniae
fig|573.5568.peg.159	trbB	TrbB (IncF plasmid conjugative_inner_membrane_transfer protein TrbB) (Type-F conjugative transfer system pilin assembly thiol-disulfide isomerase TrbB)	tr|J9XV32|J9XV32_KLEPN	190	190	190	100	100	100	unreviewed	0	0	1	190	1	190	2.5e-141	393	Klebsiella pneumoniae
fig|573.5568.peg.160	traQ	TraQ	tr|G9G2J0|G9G2J0_KLEPN	79	93	79	100	100	84.9462	unreviewed	0	0	1	79	15	93	3.66e-53	161	Klebsiella pneumoniae
fig|573.5568.peg.161	traF	TraF (IncF plasmid conjugative transfer pilus assembly protein TraF) (Type-F conjugative transfer system pilin assembly protein TraF)	tr|G9G2J1|G9G2J1_KLEPN	250	250	250	100	100	100	unreviewed	0	0	1	250	1	250	0	523	Klebsiella pneumoniae
fig|573.5568.peg.162	orf77	Uncharacterized protein	tr|G9G2J2|G9G2J2_KLEPN	108	108	108	100	100	100	unreviewed	0	0	1	108	1	108	1.09e-77	225	Klebsiella pneumoniae
fig|573.5568.peg.163		Uncharacterized protein	tr|A0A8A5TES5|A0A8A5TES5_KLEPN	61	61	61	100	100	100	unreviewed	0	0	1	61	1	61	2.58e-36	117	Klebsiella pneumoniae subsp. pneumoniae
fig|573.5568.peg.164	trbE	TrbE (Inner membrane protein)	tr|G9G2J3|G9G2J3_KLEPN	78	78	78	100	100	100	unreviewed	0	0	1	78	1	78	4.04e-51	156	Klebsiella pneumoniae
fig|573.5568.peg.165	traN	TraN	tr|L7SVL2|L7SVL2_KLEPN	668	668	668	100	100	100	unreviewed	0	0	1	668	1	668	0	1387	Klebsiella pneumoniae
fig|573.5568.peg.166	trbC	TrbC (Conjugal transfer protein TrbC) (Conjugative transfer system pilin assembly protein TrbC)	tr|L7ST44|L7ST44_KLEPN	212	212	212	100	100	100	unreviewed	0	0	1	212	1	212	4.84e-159	439	Klebsiella pneumoniae
fig|573.5568.peg.167	traU	TraU (Conjugal transfer protein TraU)	tr|L7SUS1|L7SUS1_KLEPN	330	330	330	100	100	100	unreviewed	0	0	1	330	1	330	0	687	Klebsiella pneumoniae
fig|573.5568.peg.168	traW	TraW (Conjugal transfer protein TraW) (Type-F conjugative transfer system protein TraW)	tr|G9G293|G9G293_KLEPN	208	208	208	100	100	100	unreviewed	0	0	1	208	1	208	1.46e-153	425	Klebsiella pneumoniae
fig|573.5568.peg.169	trbI	TrbI (Type-F conjugative transfer system protein TrbI)	tr|L7SVS8|L7SVS8_KLEPN	129	129	129	100	100	100	unreviewed	0	0	1	129	1	129	5.19e-92	263	Klebsiella pneumoniae
fig|573.5568.peg.170	traC_5	TraC (Conjugal transfer protein TraC) (Type IV secretion system protein TraC)	tr|L7SSU1|L7SSU1_KLEPN	879	879	879	100	100	100	unreviewed	0	0	1	879	1	879	0	1834	Klebsiella pneumoniae
fig|573.5568.peg.171	orf76	Uncharacterized protein	tr|G9G2K2|G9G2K2_KLEPN	130	132	130	100	100	98.4848	unreviewed	0	0	1	130	3	132	2.01e-89	257	Klebsiella pneumoniae
fig|573.5568.peg.172	orf75	Uncharacterized protein	tr|A0A078K4M8|A0A078K4M8_KLEPN	134	134	134	99.254	100	100	unreviewed	1	0	1	134	1	134	1.87e-97	277	Klebsiella pneumoniae
fig|573.5568.peg.173	orf74	Inner membrane protein	tr|G9G2K3|G9G2K3_KLEPN	105	105	105	100	100	100	unreviewed	0	0	1	105	1	105	1.3e-69	204	Klebsiella pneumoniae
fig|573.5568.peg.174	hypothetical protein	Uncharacterized protein	tr|L7ST96|L7ST96_KLEPN	72	72	72	100	100	100	unreviewed	0	0	1	72	1	72	2.19e-48	148	Klebsiella pneumoniae
fig|573.5568.peg.175	orf73	Uncharacterized protein	tr|L7SYW7|L7SYW7_KLEPN	96	96	96	100	100	100	unreviewed	0	0	1	96	1	96	9.77e-69	202	Klebsiella pneumoniae
fig|573.5568.peg.176	orf72	Lipase chaperone	tr|G9G2K4|G9G2K4_KLEPN	136	136	136	100	100	100	unreviewed	0	0	1	136	1	136	1.2e-98	280	Klebsiella pneumoniae
fig|573.5568.peg.177	traV_1	TraV (Type IV conjugative transfer system lipoprotein TraV) (Type IV conjugative transfer system protein TraV)	tr|G9G2K5|G9G2K5_KLEPN	189	189	189	100	100	100	unreviewed	0	0	1	189	1	189	7.53e-139	386	Klebsiella pneumoniae
fig|573.5568.peg.178	traP	TraP	tr|G9G2K6|G9G2K6_KLEPN	198	198	198	100	100	100	unreviewed	0	0	1	198	1	198	6.71e-147	407	Klebsiella pneumoniae
fig|573.5568.peg.179	traB	TraB (Conjugal transfer protein TraB)	tr|G9G2K7|G9G2K7_KLEPN	474	474	474	100	100	100	unreviewed	0	0	1	474	1	474	0	968	Klebsiella pneumoniae
fig|573.5568.peg.180	traK	TraK (Type-F conjugative transfer system secretin TraK)	tr|G9G2K8|G9G2K8_KLEPN	246	246	246	100	100	100	unreviewed	0	0	1	246	1	246	0	497	Klebsiella pneumoniae
fig|573.5568.peg.181	traE	Conjugal transfer pilus assembly protein (TraE) (Type IV conjugative transfer system protein TraE)	tr|G7RVA0|G7RVA0_KLEPN	188	188	188	100	100	100	unreviewed	0	0	1	188	1	188	4.31e-139	387	Klebsiella pneumoniae
fig|573.5568.peg.182	traL	Protein TraL	tr|R4WBZ2|R4WBZ2_KLEPN	101	101	101	100	100	100	unreviewed	0	0	1	101	1	101	7.49e-71	207	Klebsiella pneumoniae subsp. pneumoniae KPX
fig|573.5568.peg.183	traA	Pilin	tr|K7QS62|K7QS62_KLEPN	122	122	122	100	100	100	unreviewed	0	0	1	122	1	122	2.22e-82	238	Klebsiella pneumoniae
fig|573.5568.peg.184		Relaxosome protein TraY	tr|W1DI90|W1DI90_KLEPN	56	56	56	100	100	100	unreviewed	0	0	1	56	1	56	4.24e-35	114	Klebsiella pneumoniae IS43
fig|573.5568.peg.185	traJ_2	Protein TraJ	tr|A0A8A6WPT5|A0A8A6WPT5_KLEPN	231	231	231	98.701	100	100	unreviewed	3	0	1	231	1	231	1.12e-170	470	Klebsiella pneumoniae
fig|573.5568.peg.186	traM	Relaxosome protein TraM	tr|L7ST67|L7ST67_KLEPN	130	130	130	100	100	100	unreviewed	0	0	1	130	1	130	5.4e-93	266	Klebsiella pneumoniae
fig|573.5568.peg.187	orf71c	Lytic transglycosylase (Putative lytic transglycosylase) (Putative transglycosylase) (Transglycosylase SLT domain-containing protein)	tr|G7RV95|G7RV95_KLEPN	161	161	161	100	100	100	unreviewed	0	0	1	161	1	161	7.71e-119	333	Klebsiella pneumoniae
fig|573.5568.peg.188		Uncharacterized protein	tr|A0A223LMB1|A0A223LMB1_KLEPN	53	53	53	100	100	100	unreviewed	0	0	1	53	1	53	1.16e-32	107	Klebsiella pneumoniae
fig|573.5568.peg.189	orf69	DUF945 domain-containing protein (Domain of uncharacterized function (DUF932))	tr|G9G2L8|G9G2L8_KLEPN	273	273	273	100	100	100	unreviewed	0	0	1	273	1	273	0	564	Klebsiella pneumoniae
fig|573.5568.peg.190	orf68	Antitoxin HigA (DNA-binding protein) (Helix-turn-helix domain-containing protein) (Putative DNA binding protein, xre family toxin-antitoxin system) (Transcriptional regulator)	tr|G9G282|G9G282_KLEPN	137	137	137	100	100	100	unreviewed	0	0	1	137	1	137	1.76e-98	280	Klebsiella pneumoniae
fig|573.5568.peg.191	higA_3	Antitoxin HigA (Antitoxin protein RelB) (DNA-binding helix-turn-helix protein) (DNA-binding protein) (Transcriptional regulator) (Putative xre family toxin-antitoxin system DNA binding protein) (XRE family transcriptional regulator) (XRE-like antitoxin protein)	tr|G7RV91|G7RV91_KLEPN	92	92	92	100	100	100	unreviewed	0	0	1	92	1	92	2.29e-64	190	Klebsiella pneumoniae
fig|573.5568.peg.192		Uncharacterized protein	tr|D4HQJ2|D4HQJ2_KLEPN	74	74	74	100	100	100	unreviewed	0	0	1	74	1	74	4.7e-49	150	Klebsiella pneumoniae
fig|573.5568.peg.193		Uncharacterized protein	tr|W1DT35|W1DT35_KLEPN	70	70	70	100	100	100	unreviewed	0	0	1	70	1	70	8.66e-48	147	Klebsiella pneumoniae IS43
fig|573.5568.peg.194	orf66	Dopa decarboxylase protein remnant	tr|G9G281|G9G281_KLEPN	118	132	118	100	100	89.3939	unreviewed	0	0	1	118	15	132	1.53e-84	244	Klebsiella pneumoniae
fig|573.5568.peg.195	hypothetical protein	Uncharacterized protein	tr|A0A081LSX6|A0A081LSX6_KLEPN	116	116	116	100	100	100	unreviewed	0	0	1	116	1	116	4.6e-83	239	Klebsiella pneumoniae
fig|573.5568.peg.196		Uncharacterized protein	tr|A0A0E1CMP9|A0A0E1CMP9_KLEPN	90	97	90	100	100	92.7835	unreviewed	0	0	1	90	8	97	1.7e-64	191	Klebsiella pneumoniae 30660/NJST258_1
fig|573.5568.peg.197	flmA	Hok/Gef family protein (Stable plasmid inheritance protein) (Type I toxin-antitoxin system Hok family toxin)	tr|A0A422VU06|A0A422VU06_KLEPN	53	53	53	100	100	100	unreviewed	0	0	1	53	1	53	1.29e-32	107	Klebsiella pneumoniae subsp. pneumoniae
fig|573.5568.peg.198	transposase	Transposase (Integrase) (Mobile element protein) (Transposase (Identified by ISEscan HMM))	tr|G9G280|G9G280_KLEPN	359	359	359	100	100	100	unreviewed	0	0	1	359	1	359	0	749	Klebsiella pneumoniae
fig|573.5568.peg.199	orf63	Uncharacterized protein	tr|A0A078JZ49|A0A078JZ49_KLEPN	124	133	124	100	100	93.2331	unreviewed	0	0	1	124	10	133	2.62e-86	249	Klebsiella pneumoniae
fig|573.5568.peg.200	orf61	Theronine dehydrogenase	tr|G7RV56|G7RV56_KLEPN	108	108	108	100	100	100	unreviewed	0	0	1	108	1	108	8.4e-76	221	Klebsiella pneumoniae
fig|573.5568.peg.201	psiA	Plasmid SOS inhibition protein A	tr|R4WMD7|R4WMD7_KLEPN	242	242	242	100	100	100	unreviewed	0	0	1	242	1	242	1.28e-180	496	Klebsiella pneumoniae subsp. pneumoniae KPX
fig|573.5568.peg.202	psiB	Plasmid SOS inhibition protein B	tr|R4WBK9|R4WBK9_KLEPN	143	143	143	100	100	100	unreviewed	0	0	1	143	1	143	1.83e-105	298	Klebsiella pneumoniae subsp. pneumoniae KPX
fig|573.5568.peg.203	parB	Site-specific DNA-binding protein	tr|R4WBS7|R4WBS7_KLEPN	678	678	678	100	100	100	unreviewed	0	0	1	678	1	678	0	1397	Klebsiella pneumoniae subsp. pneumoniae KPX
fig|573.5568.peg.204	ykfF_2	Bacterial protein of uncharacterized function (DUF905) (Cytoplasmic protein) (DUF905 domain-containing protein) (Transcriptional regulator)	tr|L7ST91|L7ST91_KLEPN	82	82	82	100	100	100	unreviewed	0	0	1	82	1	82	6.3e-58	173	Klebsiella pneumoniae
fig|573.5568.peg.205	ssb_2	Single-stranded DNA-binding protein (SSB)	tr|G9G276|G9G276_KLEPN	180	180	180	100	100	100	unreviewed	0	0	1	180	1	180	2.01e-131	367	Klebsiella pneumoniae
fig|573.5568.peg.206	orf58	Methyltransferase small domain-containing protein	tr|A0A078K4Z5|A0A078K4Z5_KLEPN	187	196	187	100	100	95.4082	unreviewed	0	0	1	187	10	196	1.27e-136	381	Klebsiella pneumoniae
fig|573.5568.peg.207	orf57	DUF3560 domain-containing protein (Domain of uncharacterized function (DUF3560)) (Hydrolase) (YdbA)	tr|L7SYQ4|L7SYQ4_KLEPN	451	451	451	100	100	100	unreviewed	0	0	1	451	1	451	0	942	Klebsiella pneumoniae
fig|573.5568.peg.208	ydaB	YdaB	tr|D4HQH4|D4HQH4_KLEPN	76	76	76	98.684	100	100	unreviewed	1	0	1	76	1	76	4.74e-49	150	Klebsiella pneumoniae
fig|573.5568.peg.209		Uncharacterized protein	tr|A0A8B0SWB3|A0A8B0SWB3_KLEPN	75	87	75	100	100	86.2069	unreviewed	0	0	1	75	13	87	8.94e-52	157	Klebsiella pneumoniae
fig|573.5568.peg.210		Uncharacterized protein	tr|W1DI88|W1DI88_KLEPN	42	42	42	100	100	100	unreviewed	0	0	1	42	1	42	6.32e-23	82.4	Klebsiella pneumoniae IS43
fig|573.5568.peg.211	hypothetical protein	Uncharacterized protein	tr|L7SYW4|L7SYW4_KLEPN	105	105	105	100	100	100	unreviewed	0	0	1	105	1	105	3.88e-70	206	Klebsiella pneumoniae
fig|573.5568.peg.212	holE_2	DNA polymerase III subunit theta (DNA polymerase III theta subunit) (DNA polymerase III, theta subunit) (Inner membrane protein (EC 2.7.7.7))	tr|G7RV46|G7RV46_KLEPN	84	84	84	100	100	100	unreviewed	0	0	1	84	1	84	4.96e-58	174	Klebsiella pneumoniae
fig|573.5568.peg.213	klcA_2	Antirestriction protein (Putative antirestriction protein)	tr|G9G272|G9G272_KLEPN	141	141	141	100	100	100	unreviewed	0	0	1	141	1	141	5.63e-104	294	Klebsiella pneumoniae
fig|573.5568.peg.214		Uncharacterized protein	tr|W1DI83|W1DI83_KLEPN	76	76	76	100	100	100	unreviewed	0	0	1	76	1	76	1.42e-48	149	Klebsiella pneumoniae IS43
fig|573.5568.peg.215	ltrA	Group II intron reverse transcriptase/maturase (EC 2.7.7.49) (Group II intron-encoded protein LtrA) (RNA-directed DNA polymerase) (RetA)	tr|A0A1D9NA25|A0A1D9NA25_KLEPN	495	495	495	100	100	100	unreviewed	0	0	1	495	1	495	0	1017	Klebsiella pneumoniae subsp. pneumoniae
fig|573.5568.peg.216	umuD	DNA polymerase V subunit D	tr|R4WG74|R4WG74_KLEPN	141	141	141	100	100	100	unreviewed	0	0	1	141	1	141	8.1e-103	291	Klebsiella pneumoniae subsp. pneumoniae KPX
fig|573.5568.peg.217	umuC	DNA polymerase V subunit C	tr|R4WK25|R4WK25_KLEPN	423	423	423	100	100	100	unreviewed	0	0	1	423	1	423	0	882	Klebsiella pneumoniae subsp. pneumoniae KPX
fig|573.5568.peg.218		Antitoxin of toxin-antitoxin stability system (RelB/StbD replicon stabilization protein (Antitoxin to RelE/StbE))	tr|G7RV41|G7RV41_KLEPN	51	51	51	100	100	100	unreviewed	0	0	1	51	1	51	6.85e-32	105	Klebsiella pneumoniae
fig|573.5568.peg.219	orf53	Gifsy-1 prophage GlpA (IS605 Transposase) (Putative virulence protein) (Transposase (Identified by ISEscan HMM))	tr|L7ST27|L7ST27_KLEPN	285	285	285	100	100	100	unreviewed	0	0	1	285	1	285	0	593	Klebsiella pneumoniae
fig|573.5568.peg.220	orf52	Transposase	tr|A0A078K4Y8|A0A078K4Y8_KLEPN	94	114	94	100	100	82.4561	unreviewed	0	0	1	94	21	114	7.27e-67	197	Klebsiella pneumoniae
fig|573.5568.peg.221	orf50	Uncharacterized protein	tr|A0A078K1Q6|A0A078K1Q6_KLEPN	320	236	236	98.729	73.75	100	unreviewed	3	0	85	320	1	236	6.8e-165	460	Klebsiella pneumoniae
fig|573.5568.peg.222	sopB	Plasmid-partitioning protein	tr|R4WG77|R4WG77_KLEPN	323	323	323	100	100	100	unreviewed	0	0	1	323	1	323	0	658	Klebsiella pneumoniae subsp. pneumoniae KPX
fig|573.5568.peg.223	sopA	Plasmid-partitioning protein	tr|R4WK30|R4WK30_KLEPN	388	391	388	100	100	99.2327	unreviewed	0	0	1	388	4	391	0	804	Klebsiella pneumoniae subsp. pneumoniae KPX
fig|573.5568.peg.224	repB	Replication initiator protein	tr|R4WMF6|R4WMF6_KLEPN	336	336	336	100	100	100	unreviewed	0	0	1	336	1	336	0	693	Klebsiella pneumoniae subsp. pneumoniae KPX
fig|573.5568.peg.225	int	Integrase	tr|A6TIC4|A6TIC4_KLEP7	246	246	246	100	100	100	unreviewed	0	0	1	246	1	246	0	500	Klebsiella pneumoniae subsp. pneumoniae (strain ATCC 700721 / MGH 78578)
fig|573.5568.peg.226		Uncharacterized protein	tr|W1DLI3|W1DLI3_KLEPN	55	55	55	100	100	100	unreviewed	0	0	1	55	1	55	9.5e-36	115	Klebsiella pneumoniae IS43
fig|573.5568.peg.227		Uncharacterized protein	tr|W1DQ69|W1DQ69_KLEPN	49	49	49	100	100	100	unreviewed	0	0	1	49	1	49	1.26e-28	97.4	Klebsiella pneumoniae IS43
fig|573.5568.peg.228		Uncharacterized protein	tr|A0A410J9A2|A0A410J9A2_KLEPN	53	53	53	100	100	100	unreviewed	0	0	1	53	1	53	9.4e-33	107	Klebsiella pneumoniae
fig|573.5568.peg.229	orf48c	GGDEF domain-containing protein	tr|L7SV03|L7SV03_KLEPN	315	318	315	100	100	99.0566	unreviewed	0	0	1	315	4	318	0	645	Klebsiella pneumoniae
fig|573.5568.peg.230	orf47	EAL domain-containing protein	tr|A0A078K4I6|A0A078K4I6_KLEPN	41	29	29	100	70.7317	100	unreviewed	0	0	13	41	1	29	1.49e-15	63.5	Klebsiella pneumoniae
fig|573.5568.peg.231	orf46c	IS903 transposase	tr|A0A078K4Y2|A0A078K4Y2_KLEPN	307	329	307	99.674	100	93.3131	unreviewed	1	0	1	307	23	329	0	639	Klebsiella pneumoniae
fig|573.5568.peg.232		Uncharacterized protein	tr|A0A8A5THZ1|A0A8A5THZ1_KLEPN	45	45	45	100	100	100	unreviewed	0	0	1	45	1	45	1.66e-24	86.7	Klebsiella pneumoniae subsp. pneumoniae
fig|573.5568.peg.233		Uncharacterized protein	tr|W1DNH1|W1DNH1_KLEPN	85	85	85	100	100	100	unreviewed	0	0	1	85	1	85	3.18e-58	174	Klebsiella pneumoniae IS43
fig|573.5568.peg.234	pdeB	Putative cyclic di-GMP phosphodiesterase PdeB (EC 3.1.4.52)	tr|A0A8A5TH81|A0A8A5TH81_KLEPN	278	278	278	100	100	100	unreviewed	0	0	1	278	1	278	0	567	Klebsiella pneumoniae subsp. pneumoniae
fig|573.5568.peg.235	orf44	DUF2254 domain-containing protein (Membrane protein) (Putative membrane protein)	tr|G7RV29|G7RV29_KLEPN	425	425	425	100	100	100	unreviewed	0	0	1	425	1	425	0	871	Klebsiella pneumoniae
fig|573.5568.peg.236	betU	BCCT family transporter (BetT) (Glycine betaine transporter)	tr|A0A377YXF5|A0A377YXF5_KLEPN	665	665	665	100	100	100	unreviewed	0	0	1	665	1	665	0	1349	Klebsiella pneumoniae subsp. pneumoniae
fig|573.5568.peg.237	insB	IS1 protein InsB	tr|A0A220SW91|A0A220SW91_KLEPN	131	131	131	100	100	100	unreviewed	0	0	1	131	1	131	2.47e-94	269	Klebsiella pneumoniae
fig|573.5568.peg.238	insA	InsA	tr|Q6U5W0|Q6U5W0_KLEPN	75	91	75	96	100	82.4176	unreviewed	3	0	1	75	17	91	1.45e-50	155	Klebsiella pneumoniae CG43
fig|573.5568.peg.239	tnpB	Transposase (IS2 Transposase) (Putative transposase) (Transposase (Identified by ISEscan HMM))	tr|G7RV26|G7RV26_KLEPN	293	293	293	100	100	100	unreviewed	0	0	1	293	1	293	0	613	Klebsiella pneumoniae
fig|573.5568.peg.240	orf43	IS2 repressor TnpA (Transposase) (Transposase (Identified by ISEscan HMM))	tr|G7RV25|G7RV25_KLEPN	131	131	131	100	100	100	unreviewed	0	0	1	131	1	131	3.51e-93	266	Klebsiella pneumoniae
fig|573.5568.peg.241	insB	Putative IS1 protein InsB (Transposase)	tr|S4VBI4|S4VBI4_KLEPN	131	181	131	99.237	100	72.3757	unreviewed	1	0	1	131	51	181	3.62e-93	268	Klebsiella pneumoniae
fig|573.5568.peg.242	orf42c	Putative transposase (Transposase) (Transposase ISL3) (Transposase and inactivated derivatives)	tr|G7RV23|G7RV23_KLEPN	134	134	134	100	100	100	unreviewed	0	0	1	134	1	134	8.18e-99	281	Klebsiella pneumoniae
fig|573.5568.peg.243	silE	Silver-binding periplasmic protein	tr|R4WG83|R4WG83_KLEPN	143	182	143	100	100	78.5714	unreviewed	0	0	1	143	40	182	1.37e-102	292	Klebsiella pneumoniae subsp. pneumoniae KPX
fig|573.5568.peg.244	silS	Sensor protein (EC 2.7.13.3)	tr|R4WK38|R4WK38_KLEPN	491	491	491	100	100	100	unreviewed	0	0	1	491	1	491	0	1008	Klebsiella pneumoniae subsp. pneumoniae KPX
fig|573.5568.peg.245	silR	Silver resistance two-component system transcriptional activator	tr|R4WMG7|R4WMG7_KLEPN	226	227	226	100	100	99.5595	unreviewed	0	0	1	226	2	227	6.07e-165	456	Klebsiella pneumoniae subsp. pneumoniae KPX
fig|573.5568.peg.246	silC	Silver efflux system outer membrane protein	tr|R4WBM0|R4WBM0_KLEPN	461	461	461	100	100	100	unreviewed	0	0	1	461	1	461	0	935	Klebsiella pneumoniae subsp. pneumoniae KPX
fig|573.5568.peg.247	silF	Silver efflux system periplasmic chaperone	tr|R4WBT7|R4WBT7_KLEPN	117	117	117	100	100	100	unreviewed	0	0	1	117	1	117	1.27e-82	238	Klebsiella pneumoniae subsp. pneumoniae KPX
fig|573.5568.peg.248	silB	Silver efflux system membrane fusion protein	tr|R4WG85|R4WG85_KLEPN	430	430	430	100	100	100	unreviewed	0	0	1	430	1	430	0	882	Klebsiella pneumoniae subsp. pneumoniae KPX
fig|573.5568.peg.249	silA	Silver efflux system membrane protein	tr|R4WK44|R4WK44_KLEPN	1048	1048	1048	100	100	100	unreviewed	0	0	1	1048	1	1048	0	2120	Klebsiella pneumoniae subsp. pneumoniae KPX
fig|573.5568.peg.250	orf40c	CopG protein	tr|A0A078K1P3|A0A078K1P3_KLEPN	146	148	146	100	100	98.6486	unreviewed	0	0	1	146	3	148	8.53e-107	302	Klebsiella pneumoniae
fig|573.5568.peg.251	silP	SilP	tr|Q6U5P1|Q6U5P1_KLEPN	815	815	815	100	100	100	unreviewed	0	0	1	815	1	815	0	1660	Klebsiella pneumoniae CG43
fig|573.5568.peg.252		DUF2933 domain-containing protein	tr|Q6U5P2|Q6U5P2_KLEPN	65	65	65	100	100	100	unreviewed	0	0	1	65	1	65	1.92e-43	135	Klebsiella pneumoniae CG43
fig|573.5568.peg.253	mepM	Cell wall endopeptidase, family M23/M37 (Murein DD-endopeptidase MepM (EC 3.4.24.-)) (Peptidase M23) (Peptidoglycan DD-metalloendopeptidase family protein)	tr|A0A1Y0Q7M6|A0A1Y0Q7M6_KLEPN	245	245	245	100	100	100	unreviewed	0	0	1	245	1	245	0	499	Klebsiella pneumoniae subsp. pneumoniae
fig|573.5568.peg.254	pcoE	Copper-binding protein	tr|R4WG87|R4WG87_KLEPN	149	149	149	100	100	100	unreviewed	0	0	1	149	1	149	4.39e-107	303	Klebsiella pneumoniae subsp. pneumoniae KPX
fig|573.5568.peg.255	pcoA	Copper resistance protein A	tr|R4WK48|R4WK48_KLEPN	605	607	605	100	100	99.6705	unreviewed	0	0	1	605	3	607	0	1255	Klebsiella pneumoniae subsp. pneumoniae KPX
fig|573.5568.peg.256	pcoB	PcoB (Copper resistance protein B) (Copper resistance protein CopB)	tr|L7ST81|L7ST81_KLEPN	298	298	298	100	100	100	unreviewed	0	0	1	298	1	298	0	614	Klebsiella pneumoniae
fig|573.5568.peg.257	pcoC	Copper resistance protein C	tr|R4WBM3|R4WBM3_KLEPN	126	126	126	100	100	100	unreviewed	0	0	1	126	1	126	2.44e-89	256	Klebsiella pneumoniae subsp. pneumoniae KPX
fig|573.5568.peg.258	pcoD	Copper resistance protein D	tr|R4WBU1|R4WBU1_KLEPN	309	309	309	100	100	100	unreviewed	0	0	1	309	1	309	0	612	Klebsiella pneumoniae subsp. pneumoniae KPX
fig|573.5568.peg.259	pcoR	Transcriptional regulatory protein PcoR	tr|Q6U5P9|Q6U5P9_KLEPN	226	228	226	100	100	99.1228	unreviewed	0	0	1	226	3	228	1.23e-165	457	Klebsiella pneumoniae CG43
fig|573.5568.peg.260	pcoS	Sensor protein (EC 2.7.13.3)	tr|Q6U5Q0|Q6U5Q0_KLEPN	466	466	466	100	100	100	unreviewed	0	0	1	466	1	466	0	957	Klebsiella pneumoniae CG43
fig|573.5568.peg.261	pcoE1	Copper resistance system metallochaperone PcoE (Copper-binding protein) (SilE)	tr|G7RV04|G7RV04_KLEPN	144	144	144	100	100	100	unreviewed	0	0	1	144	1	144	7.62e-99	281	Klebsiella pneumoniae
fig|573.5568.peg.262		Plasmid stabilization protein ParE (Type II toxin-antitoxin system RelE/ParE family toxin)	tr|G7RV03|G7RV03_KLEPN	59	59	59	100	100	100	unreviewed	0	0	1	59	1	59	7.1e-39	124	Klebsiella pneumoniae
fig|573.5568.peg.263	orf37	ISL3 Transposase (Putative transposase)	tr|G7RV02|G7RV02_KLEPN	216	265	216	99.537	100	81.5094	unreviewed	1	0	1	216	50	265	9.4e-160	443	Klebsiella pneumoniae
fig|573.5568.peg.264	orf36	Transposase (Putative transposase) (Transposase (Identified by ISEscan HMM))	tr|G7RV01|G7RV01_KLEPN	271	271	271	100	100	100	unreviewed	0	0	1	271	1	271	0	558	Klebsiella pneumoniae
fig|573.5568.peg.265	orf35c	Porin (Major intrinsic protein MIP)	tr|A0A078K4W2|A0A078K4W2_KLEPN	134	169	134	100	100	79.2899	unreviewed	0	0	1	134	36	169	1.55e-94	271	Klebsiella pneumoniae
fig|573.5568.peg.266	ywnH	N-acetyltransferase-like protein (EC 2.3.1.183) (Transcriptional regulator, ArsR family)	tr|G7RUZ9|G7RUZ9_KLEPN	165	175	165	100	100	94.2857	unreviewed	0	0	1	165	11	175	1.49e-121	341	Klebsiella pneumoniae
fig|573.5568.peg.267	arsR2	Arsenical resistance operon repressor, ArsR (DNA-binding transcriptional repressor) (Putative DNA-binding transcriptional repressor ArsR) (Transcriptional regulator, ArsR family)	tr|G7RUZ8|G7RUZ8_KLEPN	108	145	108	100	100	74.4828	unreviewed	0	0	1	108	38	145	4.78e-76	223	Klebsiella pneumoniae
fig|573.5568.peg.268	arsH	Arsenical resistance protein	tr|R4WK59|R4WK59_KLEPN	237	237	237	100	100	100	unreviewed	0	0	1	237	1	237	2.53e-178	490	Klebsiella pneumoniae subsp. pneumoniae KPX
fig|573.5568.peg.269	sigM	RNA polymerase sigma factor (Putative RNA polymerase sigma factor) (RNA polymerase sigma factor, sigma-70 family) (RNA polymerase subunit sigma-70) (Sigma-70 family RNA polymerase sigma factor) (Sigma-70 region 2)	tr|G7RUZ6|G7RUZ6_KLEPN	181	181	181	100	100	100	unreviewed	0	0	1	181	1	181	2.76e-132	369	Klebsiella pneumoniae
fig|573.5568.peg.270	arsD	Arsenic metallochaperone	tr|R4WBM7|R4WBM7_KLEPN	120	120	120	100	100	100	unreviewed	0	0	1	120	1	120	2.52e-87	251	Klebsiella pneumoniae subsp. pneumoniae KPX
fig|573.5568.peg.271	arsA	Arsenite-transporting ATPase	tr|R4WBU4|R4WBU4_KLEPN	446	446	446	100	100	100	unreviewed	0	0	1	446	1	446	0	914	Klebsiella pneumoniae subsp. pneumoniae KPX
fig|573.5568.peg.272	arsA_2	Arsenical pump-driving ATPase	tr|A0A8A5TFR9|A0A8A5TFR9_KLEPN	128	157	128	99.219	100	81.5287	unreviewed	1	0	1	128	30	157	6.59e-90	259	Klebsiella pneumoniae subsp. pneumoniae
fig|573.5568.peg.273	bar	Acetyltransferase (EC 2.3.1.183, EC 2.3.1.-) (N-acetyltransferase) (Phosphinothricin acetyltransferase) (Putative acetyltransferase)	tr|G7RUZ4|G7RUZ4_KLEPN	178	178	178	100	100	100	unreviewed	0	0	1	178	1	178	2.58e-133	372	Klebsiella pneumoniae
fig|573.5568.peg.274	arsC	Arsenate reductase (EC 1.20.4.1)	tr|R4WMJ0|R4WMJ0_KLEPN	141	141	141	100	100	100	unreviewed	0	0	1	141	1	141	8.58e-102	289	Klebsiella pneumoniae subsp. pneumoniae KPX
fig|573.5568.peg.275	arsB	Arsenical pump membrane protein	tr|R4WBM8|R4WBM8_KLEPN	429	429	429	100	100	100	unreviewed	0	0	1	429	1	429	0	827	Klebsiella pneumoniae subsp. pneumoniae KPX
fig|573.5568.peg.276	arsA	Arsenical pump-driving ATPase (EC 7.3.2.7)	tr|R4WBU6|R4WBU6_KLEPN	583	588	583	100	100	99.1497	unreviewed	0	0	1	583	6	588	0	1186	Klebsiella pneumoniae subsp. pneumoniae KPX
fig|573.5568.peg.277	arsD	Arsenic metallochaperone	tr|R4WG97|R4WG97_KLEPN	120	126	120	100	100	95.2381	unreviewed	0	0	1	120	7	126	4.98e-87	250	Klebsiella pneumoniae subsp. pneumoniae KPX
fig|573.5568.peg.278	arsR	Arsenical resistance transcriptional repressor	tr|R4WK67|R4WK67_KLEPN	116	116	116	100	100	100	unreviewed	0	0	1	116	1	116	4.27e-82	237	Klebsiella pneumoniae subsp. pneumoniae KPX
fig|573.5568.peg.279		Uncharacterized protein	tr|W1DE23|W1DE23_KLEPN	89	89	89	100	100	100	unreviewed	0	0	1	89	1	89	4.42e-62	184	Klebsiella pneumoniae IS43
fig|573.5568.peg.280	orf31c	Plasmid-like protein (YdeA)	tr|G7RUY8|G7RUY8_KLEPN	191	191	191	100	100	100	unreviewed	0	0	1	191	1	191	7.91e-136	379	Klebsiella pneumoniae
fig|573.5568.peg.281	orf30c	DNA-binding protein	tr|L7SVZ8|L7SVZ8_KLEPN	164	164	164	100	100	100	unreviewed	0	0	1	164	1	164	3.15e-120	337	Klebsiella pneumoniae
fig|573.5568.peg.282	orf29c	Uncharacterized protein	tr|G7RUY7|G7RUY7_KLEPN	122	122	122	100	100	100	unreviewed	0	0	1	122	1	122	3.68e-87	250	Klebsiella pneumoniae
fig|573.5568.peg.283	hha	Hemolysin expression modulator Hha (Hemolysin expression-modulating protein) (Modulating protein YmoA) (Transcriptional regulator)	tr|L7STB3|L7STB3_KLEPN	67	67	67	100	100	100	unreviewed	0	0	1	67	1	67	9.31e-46	141	Klebsiella pneumoniae
fig|573.5568.peg.284	orf28c	TMhelix containing protein	tr|L7STE9|L7STE9_KLEPN	85	85	85	100	100	100	unreviewed	0	0	1	85	1	85	1.71e-54	165	Klebsiella pneumoniae
fig|573.5568.peg.285	orf27c	YaeB	tr|L7SW21|L7SW21_KLEPN	84	84	84	100	100	100	unreviewed	0	0	1	84	1	84	2.8e-58	174	Klebsiella pneumoniae
fig|573.5568.peg.286	orf26c	CopG family helix-turn-helix protein (DUF1778 domain-containing protein) (Uncharacterized protein conserved in bacteria)	tr|L7SZ29|L7SZ29_KLEPN	88	88	88	100	100	100	unreviewed	0	0	1	88	1	88	1.31e-59	178	Klebsiella pneumoniae
fig|573.5568.peg.287	orf25c	Acetyltransferase (N-acetyltransferase) (Putative acetyltransferase)	tr|L7SZ15|L7SZ15_KLEPN	160	160	160	100	100	100	unreviewed	0	0	1	160	1	160	9.63e-118	331	Klebsiella pneumoniae
fig|573.5568.peg.288	sea24	Sea24 (Transposase)	tr|G7RUY6|G7RUY6_KLEPN	452	452	452	100	100	100	unreviewed	0	0	1	452	1	452	0	938	Klebsiella pneumoniae
fig|573.5568.peg.289		Uncharacterized protein	tr|A0A0E1CS31|A0A0E1CS31_KLEPN	43	50	43	100	100	86	unreviewed	0	0	1	43	8	50	3.87e-24	85.5	Klebsiella pneumoniae 30660/NJST258_1
fig|573.5568.peg.290	orf24	Integrase, partial	tr|A0A078K233|A0A078K233_KLEPN	241	257	241	99.585	100	93.7743	unreviewed	1	0	1	241	17	257	0	501	Klebsiella pneumoniae
fig|573.5568.peg.291		Integrase (Transposase)	tr|G7RUY4|G7RUY4_KLEPN	101	101	101	100	100	100	unreviewed	0	0	1	101	1	101	3.94e-69	203	Klebsiella pneumoniae
fig|573.5568.peg.292	orf22	Zn-dependent protease with chaperone function	tr|G7RUY3|G7RUY3_KLEPN	320	329	320	100	100	97.2644	unreviewed	0	0	1	320	10	329	0	610	Klebsiella pneumoniae
fig|573.5568.peg.293	psiE	Protein PsiE	tr|A0A078K4E6|A0A078K4E6_KLEPN	162	210	162	100	100	77.1429	unreviewed	0	0	1	162	49	210	1.48e-113	322	Klebsiella pneumoniae
fig|573.5568.peg.294	orf21	Phospholipase (Putative phospholipase D)	tr|G7RUY1|G7RUY1_KLEPN	65	65	65	100	100	100	unreviewed	0	0	1	65	1	65	9.31e-39	124	Klebsiella pneumoniae
fig|573.5568.peg.295	clpB	ATP-dependent Clp protease ATP-binding subunit ClpA (ATP-dependent Clp protease ATP-binding subunit ClpC) (ATPase) (Chaperone ATPase) (Clp protease ClpC) (Heat shock survival AAA family ATPase ClpK)	tr|G7RUY0|G7RUY0_KLEPN	931	931	931	100	100	100	unreviewed	0	0	1	931	1	931	0	1872	Klebsiella pneumoniae
fig|573.5568.peg.296	hsp10	Heat-shock protein Hsp20 (Hsp20/alpha crystallin family protein) (Molecular chaperone) (Small HspC2 heat shock protein) (Small heat shock protein sHSP20) (Spore protein SP21)	tr|G7RUX9|G7RUX9_KLEPN	189	189	189	100	100	100	unreviewed	0	0	1	189	1	189	3.99e-139	387	Klebsiella pneumoniae
fig|573.5568.peg.297		Uncharacterized protein	tr|W1DH85|W1DH85_KLEPN	45	45	45	100	100	100	unreviewed	0	0	1	45	1	45	2.03e-27	94	Klebsiella pneumoniae IS43
fig|573.5568.peg.298		Transposase	tr|L7SV29|L7SV29_KLEPN	87	87	87	100	100	100	unreviewed	0	0	1	87	1	87	2.33e-62	185	Klebsiella pneumoniae
fig|573.5568.peg.299		Uncharacterized protein	tr|A0A2H5BRB9|A0A2H5BRB9_KLEPN	40	40	40	100	100	100	unreviewed	0	0	1	40	1	40	1.68e-23	83.6	Klebsiella pneumoniae
fig|573.5568.peg.300	orf18c	Transposase (TnpA)	tr|G7RUX7|G7RUX7_KLEPN	167	167	167	100	100	100	unreviewed	0	0	1	167	1	167	1.08e-123	346	Klebsiella pneumoniae
fig|573.5568.peg.301	tnp	Transposase (IS5-like element ISKpn26 family transposase) (IS5b transposase) (Putative transposase, IS4) (TnpA) (Transposase (Identified by ISEscan HMM)) (Transposase of IS5-like element)	tr|G9G286|G9G286_KLEPN	326	326	326	100	100	100	unreviewed	0	0	1	326	1	326	0	683	Klebsiella pneumoniae
fig|573.5568.peg.302	tnpAIS5	Transposase (Transposase (Identified by ISEscan HMM))	tr|G7RUX5|G7RUX5_KLEPN	211	211	211	100	100	100	unreviewed	0	0	1	211	1	211	1.65e-159	441	Klebsiella pneumoniae
fig|573.5568.peg.303	ptxE	HTH-type transcriptional activator CmpR (Transcriptional regulator) (Transcriptional regulator PtxE)	tr|G7RUX4|G7RUX4_KLEPN	289	289	289	100	100	100	unreviewed	0	0	1	289	1	289	0	581	Klebsiella pneumoniae
fig|573.5568.peg.304	ptxD	Hydroxyacid dehydrogenase (Phosphonate dehydrogenase (EC 1.20.1.1)) (Phosphonate dehydrogenase PtxD) (VanH-D_1_AB242319)	tr|G7RUX3|G7RUX3_KLEPN	336	336	336	100	100	100	unreviewed	0	0	1	336	1	336	0	678	Klebsiella pneumoniae
fig|573.5568.peg.305	ptxC	Phosphonate ABC transporter permease protein PtxC (Phosphonate ABC transporter, permease)	tr|G7RUX2|G7RUX2_KLEPN	275	279	275	100	100	98.5663	unreviewed	0	0	1	275	5	279	0	546	Klebsiella pneumoniae
fig|573.5568.peg.306	ptxB	ABC-type phosphate/phosphonate transport system, periplasmic component (Phosphate ABC transporter substrate-binding protein) (Phosphate-import protein PhnD) (Phosphate/phosphite/phosphonate ABC transporter substrate-binding protein) (Phosphonate ABC transporter phosphate-binding periplasmic component PtxB) (Phosphonate ABC transporter, periplasmic component)	tr|G7RUX1|G7RUX1_KLEPN	287	287	287	100	100	100	unreviewed	0	0	1	287	1	287	0	582	Klebsiella pneumoniae
fig|573.5568.peg.307	ptxA	ATP-binding protein of phosphonate ABC transporter	tr|A6TI47|A6TI47_KLEP7	275	275	275	100	100	100	unreviewed	0	0	1	275	1	275	0	547	Klebsiella pneumoniae subsp. pneumoniae (strain ATCC 700721 / MGH 78578)
fig|573.5568.peg.308	tnpA	Transposase (Transposase (Identified by ISEscan HMM))	tr|G7RVI8|G7RVI8_KLEPN	106	106	106	100	100	100	unreviewed	0	0	1	106	1	106	2.34e-76	222	Klebsiella pneumoniae
fig|573.5568.peg.309	tnpA	IS6 family transposase	tr|A0A1D9N9D4|A0A1D9N9D4_KLEPN	234	248	234	100	100	94.3548	unreviewed	0	0	1	234	15	248	8.51e-178	489	Klebsiella pneumoniae subsp. pneumoniae
fig|573.5568.peg.310	tnpA	Tn3 family protein (Transposase)	tr|G7RVI6|G7RVI6_KLEPN	369	421	369	100	100	87.6485	unreviewed	0	0	1	369	53	421	0	764	Klebsiella pneumoniae
fig|573.5568.peg.311	tnp	IS26 Transposase (TnpA) (Tranposase) (Transposase (Identified by ISEscan HMM))	tr|G7RVI5|G7RVI5_KLEPN	201	201	201	100	100	100	unreviewed	0	0	1	201	1	201	2.22e-151	419	Klebsiella pneumoniae
fig|573.5568.peg.312	aph(3')-I	Aminoglycoside 3'-phosphotransferase (EC 2.7.1.95)	tr|R4WK89|R4WK89_KLEPN	271	271	271	100	100	100	unreviewed	0	0	1	271	1	271	0	566	Klebsiella pneumoniae subsp. pneumoniae KPX
fig|573.5568.peg.313	tnpA	IS6 family transposase	tr|A0A1D9N9D4|A0A1D9N9D4_KLEPN	234	248	234	100	100	94.3548	unreviewed	0	0	1	234	15	248	8.51e-178	489	Klebsiella pneumoniae subsp. pneumoniae
fig|573.5568.peg.314	mph(A)	Macrolide 2'-phosphotransferase I	tr|R4WBN6|R4WBN6_KLEPN	301	301	301	100	100	100	unreviewed	0	0	1	301	1	301	0	604	Klebsiella pneumoniae subsp. pneumoniae KPX
fig|573.5568.peg.315	mrx	Major facilitator family transporter	tr|R4WBV5|R4WBV5_KLEPN	412	412	412	100	100	100	unreviewed	0	0	1	412	1	412	0	776	Klebsiella pneumoniae subsp. pneumoniae KPX
fig|573.5568.peg.316
fig|573.5568.peg.317	pilx2	Conjugal transfer protein TrbC (PilX2) (VirB2)	tr|G9G732|G9G732_KLEPN	96	102	96	100	100	94.1176	unreviewed	0	0	1	96	7	102	1.76e-64	191	Klebsiella pneumoniae
fig|573.5568.peg.318	pilx3-4	Conjugal transfer protein (PilX3-PilX4) (Type IV secretion system protein virB4) (Type IV secretion/conjugal transfer ATPase) (VirB3-4)	tr|G9G733|G9G733_KLEPN	917	917	917	100	100	100	unreviewed	0	0	1	917	1	917	0	1901	Klebsiella pneumoniae
fig|573.5568.peg.319	virB5	VirB5 (PilX5) (Pilus assembly protein) (Putative conjugal transfer protein) (Type IV secretion system protein)	tr|G9G734|G9G734_KLEPN	256	256	256	100	100	100	unreviewed	0	0	1	256	1	256	0	527	Klebsiella pneumoniae
fig|573.5568.peg.320	pilX6	VirB6 (PilX6) (Pilus assembly protein) (Putative TrbL/VirB6 plasmid conjugal transfer protein) (Putative TrbL/VirB6 plasmid conjugal transferprotein, PilX6) (Type IV secretion system protein)	tr|G9G735|G9G735_KLEPN	351	351	351	100	100	100	unreviewed	0	0	1	351	1	351	0	699	Klebsiella pneumoniae
fig|573.5568.peg.321	ptlE_2	TriG protein	tr|A0A7Z7TSU8|A0A7Z7TSU8_KLEPN	166	166	166	100	100	100	unreviewed	0	0	1	166	1	166	1.55e-119	336	Klebsiella pneumoniae
fig|573.5568.peg.322		TriG protein	tr|A0A7Z7TT42|A0A7Z7TT42_KLEPN	76	76	76	100	100	100	unreviewed	0	0	1	76	1	76	7.2e-52	157	Klebsiella pneumoniae
fig|573.5568.peg.323	virB9	VirB9	tr|U5TW89|U5TW89_KLEPN	309	312	309	100	100	99.0385	unreviewed	0	0	1	309	4	312	0	637	Klebsiella pneumoniae
fig|573.5568.peg.324	virB10	VirB10 (Type IV secretory pathway VirB10 component) (type IV secretion system protein virB10)	tr|K4PL50|K4PL50_KLEPN	404	404	404	100	100	100	unreviewed	0	0	1	404	1	404	0	829	Klebsiella pneumoniae
fig|573.5568.peg.325		DNA-binding protein	tr|U5TTS6|U5TTS6_KLEPN	65	65	65	100	100	100	unreviewed	0	0	1	65	1	65	5.86e-42	132	Klebsiella pneumoniae
fig|573.5568.peg.326	pilX11	Type IV secretion system protein	tr|G9G739|G9G739_KLEPN	344	344	344	100	100	100	unreviewed	0	0	1	344	1	344	0	723	Klebsiella pneumoniae
fig|573.5568.peg.327	taxB	Conjugal transfer protein (TaxB) (VirD4)	tr|G9G740|G9G740_KLEPN	611	611	611	100	100	100	unreviewed	0	0	1	611	1	611	0	1244	Klebsiella pneumoniae
fig|573.5568.peg.328		Conjugal transfer protein (VirB/Tra/Trw family protein)	tr|G9G741|G9G741_KLEPN	130	130	130	100	100	100	unreviewed	0	0	1	130	1	130	4.59e-96	273	Klebsiella pneumoniae
fig|573.5568.peg.329		IncN plasmid KikA protein	tr|A0A482M604|A0A482M604_KLEPN	53	53	53	100	100	100	unreviewed	0	0	1	53	1	53	6.58e-34	110	Klebsiella pneumoniae
fig|573.5568.peg.330		Uncharacterized protein	tr|G9G743|G9G743_KLEPN	108	108	108	100	100	100	unreviewed	0	0	1	108	1	108	2.91e-71	209	Klebsiella pneumoniae
fig|573.5568.peg.331	parB	ParB	tr|G9G744|G9G744_KLEPN	164	170	164	100	100	96.4706	unreviewed	0	0	1	164	7	170	1.62e-120	338	Klebsiella pneumoniae
fig|573.5568.peg.332	ftsH	ATPase (ATP-binding protein) (ATP-dependent metalloprotease (EC 3.-.-.-)) (ATPase YjoB) (ATPase, AAA family) (FtsH)	tr|G9G745|G9G745_KLEPN	420	420	420	100	100	100	unreviewed	0	0	1	420	1	420	0	865	Klebsiella pneumoniae
fig|573.5568.peg.333	topB	DNA topoisomerase (EC 5.6.2.1) (Omega-protein) (Relaxing enzyme) (Swivelase) (Untwisting enzyme)	tr|G9G746|G9G746_KLEPN	775	775	775	100	100	100	unreviewed	0	0	1	775	1	775	0	1608	Klebsiella pneumoniae
fig|573.5568.peg.334	stpA_2	DNA-binding protein (DNA-binding protein StpA) (Histone family protein) (Hns)	tr|G9G747|G9G747_KLEPN	151	151	151	99.338	100	100	unreviewed	1	0	1	151	1	151	2.84e-104	296	Klebsiella pneumoniae
fig|573.5568.peg.335		Flagellin N-methylase (YkgJ family cysteine cluster protein) (Zinc/iron-chelating domain-containing protein)	tr|G9G748|G9G748_KLEPN	216	216	216	100	100	100	unreviewed	0	0	1	216	1	216	2.03e-165	456	Klebsiella pneumoniae
fig|573.5568.peg.336		Uncharacterized protein	tr|A0A482M5R8|A0A482M5R8_KLEPN	39	39	39	100	100	100	unreviewed	0	0	1	39	1	39	5.17e-21	77.4	Klebsiella pneumoniae
fig|573.5568.peg.337	mpr	Mpr (Zinc metalloproteinase Mpr protein) (SprT domain-containing protein) (SprT-like family) (SprT-like protein) (Zinc metalloproteinase Mpr protein CDS)	tr|G9G749|G9G749_KLEPN	273	273	273	100	100	100	unreviewed	0	0	1	273	1	273	0	578	Klebsiella pneumoniae
fig|573.5568.peg.338		Uncharacterized protein	tr|A0A927E1I7|A0A927E1I7_KLEPN	84	85	84	100	100	98.8235	unreviewed	0	0	1	84	1	84	3.9e-57	171	Klebsiella pneumoniae
fig|573.5568.peg.339		Uncharacterized protein	tr|U5TT71|U5TT71_KLEPN	91	91	91	100	100	100	unreviewed	0	0	1	91	1	91	5.58e-62	184	Klebsiella pneumoniae
fig|573.5568.peg.340		Uncharacterized protein	tr|A0A2L1K6Y4|A0A2L1K6Y4_KLEPN	92	94	92	100	100	97.8723	unreviewed	0	0	1	92	3	94	8.47e-66	194	Klebsiella pneumoniae
fig|573.5568.peg.341		Uncharacterized protein	tr|A0A5Q2DTN4|A0A5Q2DTN4_KLEPN	48	48	48	100	100	100	unreviewed	0	0	1	48	1	48	4.81e-28	95.9	Klebsiella pneumoniae subsp. pneumoniae
fig|573.5568.peg.342		Uncharacterized protein	tr|U5TTN9|U5TTN9_KLEPN	41	41	41	100	100	100	unreviewed	0	0	1	41	1	41	2.29e-20	75.9	Klebsiella pneumoniae
fig|573.5568.peg.343	tnpA	TnpA (TnpA-Tn3) (Transposase)	tr|J7LKG1|J7LKG1_KLEPN	177	177	177	100	100	100	unreviewed	0	0	1	177	1	177	1.5e-129	362	Klebsiella pneumoniae
fig|573.5568.peg.344	tnpA	Transposase	tr|W0FF04|W0FF04_KLEPN	782	825	782	99.872	100	94.7879	unreviewed	1	0	1	782	44	825	0	1625	Klebsiella pneumoniae
fig|573.5568.peg.345	ygbK	YgbK domain protein	tr|W0NN34|W0NN34_KLEPN	193	207	165	100	85.4922	79.7101	unreviewed	0	0	1	165	1	165	5.78e-117	332	Klebsiella pneumoniae
fig|573.5568.peg.346	ygbK	YgbK domain protein (tRNA synthase-like protein)	tr|E2E9L6|E2E9L6_KLEPN	210	210	210	100	100	100	unreviewed	0	0	1	210	1	210	7.2e-157	434	Klebsiella pneumoniae
fig|573.5568.peg.347	ygbJ	L-threonate dehydrogenase (EC 1.1.1.411)	tr|E2E9L5|E2E9L5_KLEPN	300	300	300	100	100	100	unreviewed	0	0	1	300	1	300	0	599	Klebsiella pneumoniae
fig|573.5568.peg.348	glpR_6	DeoR family transcriptional regulator (DeoR/GlpR transcriptional regulator) (Putative DEOR transcriptional regulator)	tr|A0A076ZLY9|A0A076ZLY9_KLEPN	253	253	253	100	100	100	unreviewed	0	0	1	253	1	253	0	511	Klebsiella pneumoniae subsp. pneumoniae
fig|573.5568.peg.349	bla	Beta-lactamase SHV-2 (EC 3.5.2.6) (SHV-2A)	sp|P0A9Z8|BLA2_KLEPN	286	286	286	99.65	100	100	reviewed	1	0	1	286	1	286	0	580	Klebsiella pneumoniae
fig|573.5568.peg.350	tnpA	IS6 family transposase	tr|A0A1D9N9D4|A0A1D9N9D4_KLEPN	234	248	234	100	100	94.3548	unreviewed	0	0	1	234	15	248	8.51e-178	489	Klebsiella pneumoniae subsp. pneumoniae
fig|573.5568.peg.351	umuD	UmuD (EC 3.4.21.-) (SOS mutagenesis and repair protein UmuD) (UmuD family protein)	tr|G9G717|G9G717_KLEPN	118	118	118	100	100	100	unreviewed	0	0	1	118	1	118	3.91e-84	242	Klebsiella pneumoniae
fig|573.5568.peg.352		DNA polymerase V (LexA-like protein)	tr|K4PL30|K4PL30_KLEPN	79	79	79	100	100	100	unreviewed	0	0	1	79	1	79	3.49e-56	169	Klebsiella pneumoniae
fig|573.5568.peg.353	bin3	Resolvase (Transposon Tn552 DNA-invertase bin3)	tr|A0A1C1MAX7|A0A1C1MAX7_KLEPN	220	220	220	100	100	100	unreviewed	0	0	1	220	1	220	1.16e-165	457	Klebsiella pneumoniae
fig|573.5568.peg.354	parA	ParA (Iron-sulfur cluster carrier protein) (Peptidyl-arginine deiminase) (Plasmid partition protein) (Truncated integrase)	tr|G9G719|G9G719_KLEPN	220	220	220	100	100	100	unreviewed	0	0	1	220	1	220	5.26e-162	447	Klebsiella pneumoniae
fig|573.5568.peg.355		ParA (Stability partioning protein)	tr|G9G720|G9G720_KLEPN	94	103	94	100	100	91.2621	unreviewed	0	0	1	94	10	103	1.07e-64	192	Klebsiella pneumoniae
fig|573.5568.peg.356		Uncharacterized protein	tr|A0A411G1P9|A0A411G1P9_KLEPN	103	116	103	100	100	88.7931	unreviewed	0	0	1	103	14	116	5.59e-71	208	Klebsiella pneumoniae
fig|573.5568.peg.357		Uncharacterized protein	tr|A0A422WP90|A0A422WP90_KLEPN	94	94	94	100	100	100	unreviewed	0	0	1	94	1	94	2.6e-63	188	Klebsiella pneumoniae subsp. pneumoniae
fig|573.5568.peg.358	taxD	DNA distortion polypeptide 3 (TaxD)	tr|G9G722|G9G722_KLEPN	117	140	117	100	100	83.5714	unreviewed	0	0	1	117	24	140	2.74e-80	233	Klebsiella pneumoniae
fig|573.5568.peg.359		Bis protein	tr|A0A411G1N6|A0A411G1N6_KLEPN	147	151	147	100	100	97.351	unreviewed	0	0	1	147	5	151	1.04e-107	304	Klebsiella pneumoniae
fig|573.5568.peg.360	repB	Initiator replication protein (PI protein) (RepB) (Replication initiation protein)	tr|U5TWA8|U5TWA8_KLEPN	290	290	290	100	100	100	unreviewed	0	0	1	290	1	290	0	585	Klebsiella pneumoniae
fig|573.5568.peg.361	dnaJ	DnaJ (DnaJ domain protein) (DnaJ domain-containing protein) (DnaJ-class molecular chaperone) (DnaJ-like chaperone) (Molecular chaperone DnaJ)	tr|J7LKJ5|J7LKJ5_KLEPN	171	171	171	100	100	100	unreviewed	0	0	1	171	1	171	7.86e-127	355	Klebsiella pneumoniae
fig|573.5568.peg.362		Uncharacterized protein	tr|A0A411KVV1|A0A411KVV1_KLEPN	78	79	78	100	100	98.7342	unreviewed	0	0	1	78	2	79	2.23e-53	161	Klebsiella pneumoniae
fig|573.5568.peg.363		Uncharacterized protein	tr|G9G726|G9G726_KLEPN	183	183	183	100	100	100	unreviewed	0	0	1	183	1	183	4.43e-136	379	Klebsiella pneumoniae
fig|573.5568.peg.364		Uncharacterized protein	tr|J7LFP6|J7LFP6_KLEPN	89	93	89	100	100	95.6989	unreviewed	0	0	1	89	5	93	2.19e-59	177	Klebsiella pneumoniae
fig|573.5568.peg.365		YajA protein	tr|J7LJ29|J7LJ29_KLEPN	80	80	80	100	100	100	unreviewed	0	0	1	80	1	80	2.33e-54	164	Klebsiella pneumoniae
fig|573.5568.peg.366		Phage protein	tr|J7LKJ0|J7LKJ0_KLEPN	112	112	112	100	100	100	unreviewed	0	0	1	112	1	112	4.89e-77	224	Klebsiella pneumoniae
fig|573.5568.peg.367		Uncharacterized protein	tr|U5TT99|U5TT99_KLEPN	54	54	54	100	100	100	unreviewed	0	0	1	54	1	54	1.51e-32	107	Klebsiella pneumoniae
fig|573.5568.peg.368		Uncharacterized protein	tr|U5TT54|U5TT54_KLEPN	85	85	85	100	100	100	unreviewed	0	0	1	85	1	85	3.71e-58	174	Klebsiella pneumoniae
fig|573.5568.peg.369	taxA	DNA distortion polypeptide 1 (DNA distortion protein 1) (TaxA)	tr|U5TW98|U5TW98_KLEPN	181	181	181	100	100	100	unreviewed	0	0	1	181	1	181	1.05e-134	375	Klebsiella pneumoniae
fig|573.5568.peg.370	virD2	Conjugative transfer DNA nicking endonuclease TraR (Relaxase/Mobilisation nuclease domain) (Relaxase/mobilization nuclease domain protein) (TaxC) (Spore coat protein CotH) (TaxB) (VirD2)	tr|G9G729|G9G729_KLEPN	386	386	386	100	100	100	unreviewed	0	0	1	386	1	386	0	790	Klebsiella pneumoniae
fig|573.5568.peg.371	rfaH_2	ActX (NusG) (Transcription antitermination protein RfaH) (Transcriptional activator)	tr|G9G730|G9G730_KLEPN	216	216	216	100	100	100	unreviewed	0	0	1	216	1	216	2.4e-164	453	Klebsiella pneumoniae
fig|573.5568.peg.372		Uncharacterized protein	tr|U5TT97|U5TT97_KLEPN	78	78	78	100	100	100	unreviewed	0	0	1	78	1	78	1.98e-51	157	Klebsiella pneumoniae
fig|573.5568.peg.373	dnaA	Chromosomal replication initiator protein DnaA	sp|B5XT51|DNAA_KLEP3	444	467	444	99.775	100	95.0749	reviewed	1	0	1	444	24	467	0	912	Klebsiella pneumoniae (strain 342)
fig|573.5568.peg.374	dnaN	Beta sliding clamp	tr|A0A422VKJ2|A0A422VKJ2_KLEPN	366	366	366	100	100	100	unreviewed	0	0	1	366	1	366	0	752	Klebsiella pneumoniae subsp. pneumoniae
fig|573.5568.peg.375	recF	DNA replication and repair protein RecF	sp|A6TG02|RECF_KLEP7	357	357	357	100	100	100	reviewed	0	0	1	357	1	357	0	737	Klebsiella pneumoniae subsp. pneumoniae (strain ATCC 700721 / MGH 78578)
fig|573.5568.peg.376	gyrB	DNA gyrase subunit B (EC 5.6.2.2)	tr|A0A844PTI7|A0A844PTI7_KLEPN	804	804	804	100	100	100	unreviewed	0	0	1	804	1	804	0	1668	Klebsiella pneumoniae subsp. pneumoniae
fig|573.5568.peg.377	yidA	Cof-type HAD-IIB family hydrolase (EC 3.1.3.23) (Phosphatase YidA (EC 3.1.3.-)) (Sugar-phosphatase)	tr|W9B1U0|W9B1U0_KLEPN	270	270	270	100	100	100	unreviewed	0	0	1	270	1	270	0	551	Klebsiella pneumoniae
fig|573.5568.peg.378		Lipoprotein	tr|W8VCK9|W8VCK9_KLEPN	360	360	360	100	100	100	unreviewed	0	0	1	360	1	360	0	746	Klebsiella pneumoniae 30684/NJST258_2
fig|573.5568.peg.379		Outer membrane protein	tr|W8US78|W8US78_KLEPN	377	377	377	100	100	100	unreviewed	0	0	1	377	1	377	0	779	Klebsiella pneumoniae 30684/NJST258_2
fig|573.5568.peg.380	dgoR	DgoR protein	tr|R4Y430|R4Y430_KLEPR	229	229	229	100	100	100	unreviewed	0	0	1	229	1	229	4.27e-171	471	Klebsiella pneumoniae subsp. rhinoscleromatis SB3432
fig|573.5568.peg.381	dgoK	DgoK protein	tr|R4Y6T9|R4Y6T9_KLEPR	292	292	292	100	100	100	unreviewed	0	0	1	292	1	292	0	593	Klebsiella pneumoniae subsp. rhinoscleromatis SB3432
fig|573.5568.peg.382	dgoA_1	2-dehydro-3-deoxy-6-phosphogalactonate aldolase (2-dehydro-3-deoxyphosphogluconate aldolase (EC 4.1.2.21))	tr|A0A2V3K4W5|A0A2V3K4W5_KLEPN	205	205	205	100	100	100	unreviewed	0	0	1	205	1	205	9.5e-149	413	Klebsiella pneumoniae
fig|573.5568.peg.383	dgoD	D-galactonate dehydratase (GalD) (EC 4.2.1.6)	sp|A6TFZ4|DGOD_KLEP7	382	382	382	100	100	100	reviewed	0	0	1	382	1	382	0	782	Klebsiella pneumoniae subsp. pneumoniae (strain ATCC 700721 / MGH 78578)
fig|573.5568.peg.384	dgoT_2	D-galactonate transporter	tr|A0A0J2FRP1|A0A0J2FRP1_KLEPN	430	430	430	100	100	100	unreviewed	0	0	1	430	1	430	0	859	Klebsiella pneumoniae
fig|573.5568.peg.385	yidR	DUF3748 domain-containing protein	tr|A6TFZ2|A6TFZ2_KLEP7	406	408	408	98.775	100.493	100	unreviewed	3	1	1	406	1	408	0	824	Klebsiella pneumoniae subsp. pneumoniae (strain ATCC 700721 / MGH 78578)
fig|573.5568.peg.386	yidQ	Outer membrane lipoprotein YidQ	tr|A6TFZ1|A6TFZ1_KLEP7	110	86	86	100	78.1818	100	unreviewed	0	0	25	110	1	86	3.73e-59	178	Klebsiella pneumoniae subsp. pneumoniae (strain ATCC 700721 / MGH 78578)
fig|573.5568.peg.387	ibpA	Small heat shock protein IbpA (16 kDa heat shock protein A)	sp|B5XT60|IBPA_KLEP3	137	137	137	100	100	100	reviewed	0	0	1	137	1	137	8.74e-97	276	Klebsiella pneumoniae (strain 342)
fig|573.5568.peg.388	ibpB	Small heat shock protein IbpB (16 kDa heat shock protein B)	sp|B5XT61|IBPB_KLEP3	142	142	142	99.296	100	100	reviewed	1	0	1	142	1	142	6.5e-103	291	Klebsiella pneumoniae (strain 342)
fig|573.5568.peg.389	dinD	DNA damage-inducible protein D	tr|A0A422WFA8|A0A422WFA8_KLEPN	274	274	274	100	100	100	unreviewed	0	0	1	274	1	274	0	573	Klebsiella pneumoniae subsp. pneumoniae
fig|573.5568.peg.390		Putative transport protein KPN78578_40470	sp|A6TFY7|Y4047_KLEP7	553	553	553	99.819	100	100	reviewed	1	0	1	553	1	553	0	1091	Klebsiella pneumoniae subsp. pneumoniae (strain ATCC 700721 / MGH 78578)
fig|573.5568.peg.391	yidP_2	GntR family transcriptional regulator (HTH-type transcriptional regulator YidP) (Mannosyl-D-glycerate transport/metabolism system repressor MngR) (UTRA domain-containing protein)	tr|W9B1V6|W9B1V6_KLEPN	240	240	240	100	100	100	unreviewed	0	0	1	240	1	240	5.96e-179	492	Klebsiella pneumoniae
fig|573.5568.peg.392	aglA	PTS system alpha-glucoside-specific EIICB component [Includes: Alpha-glucoside permease IIC component (PTS system alpha-glucoside-specific EIIC component); Alpha-glucoside-specific phosphotransferase enzyme IIB component (EC 2.7.1.-) (PTS system alpha-glucoside-specific EIIB component)]	sp|Q9AGA7|PTUCB_KLEPN	540	540	540	100	100	100	reviewed	0	0	1	540	1	540	0	1091	Klebsiella pneumoniae
fig|573.5568.peg.393	aglB	6-phospho-alpha-glucosidase (EC 3.2.1.122)	sp|Q9AGA6|AGLB_KLEPN	440	440	440	100	100	100	reviewed	0	0	1	440	1	440	0	921	Klebsiella pneumoniae
fig|573.5568.peg.394	yidH	YidH protein	tr|R4Y439|R4Y439_KLEPR	115	115	115	100	100	100	unreviewed	0	0	1	115	1	115	4.14e-78	227	Klebsiella pneumoniae subsp. rhinoscleromatis SB3432
fig|573.5568.peg.395	yidG	DUF202 domain-containing protein (Inner membrane protein)	tr|W9BA59|W9BA59_KLEPN	120	120	120	100	100	100	unreviewed	0	0	1	120	1	120	1.54e-82	238	Klebsiella pneumoniae
fig|573.5568.peg.396	chuR	Regulator (EC 1.1.99.-)	tr|A0A378ARQ7|A0A378ARQ7_KLEPO	166	166	166	100	100	100	unreviewed	0	0	1	166	1	166	7.37e-123	344	Klebsiella pneumoniae subsp. ozaenae
fig|573.5568.peg.397	dsdA	D-serine dehydratase (EC 4.3.1.18) (D-serine deaminase) (DSD)	tr|A0A3N0LUF1|A0A3N0LUF1_KLEPN	442	442	442	100	100	100	unreviewed	0	0	1	442	1	442	0	908	Klebsiella pneumoniae subsp. pneumoniae
fig|573.5568.peg.398	dsdX	D-serine transporter DsdX	tr|A0A3N0P3I0|A0A3N0P3I0_KLEPN	445	445	445	100	100	100	unreviewed	0	0	1	445	1	445	0	866	Klebsiella pneumoniae subsp. pneumoniae
fig|573.5568.peg.399		Uncharacterized protein	tr|A0A9Q4VDL6|A0A9Q4VDL6_KLEPN	44	48	44	100	100	91.6667	unreviewed	0	0	1	44	1	44	2.92e-25	88.6	Klebsiella pneumoniae
fig|573.5568.peg.400	dsdC	DNA-binding transcriptional regulator DsdC	tr|A0A422WFC2|A0A422WFC2_KLEPN	307	307	307	100	100	100	unreviewed	0	0	1	307	1	307	0	635	Klebsiella pneumoniae subsp. pneumoniae
fig|573.5568.peg.401	emrD	Multidrug efflux MFS transporter EmrD	tr|A0A430IFY7|A0A430IFY7_KLEPN	394	394	394	100	100	100	unreviewed	0	0	1	394	1	394	0	774	Klebsiella pneumoniae subsp. pneumoniae
fig|573.5568.peg.402		Transporter, drug/metabolite exporter family protein	tr|W8UA86|W8UA86_KLEPN	277	282	277	100	100	98.227	unreviewed	0	0	1	277	6	282	0	544	Klebsiella pneumoniae 30684/NJST258_2
fig|573.5568.peg.403		Acetyltransferase (EC 2.3.1.-)	tr|W8UCN7|W8UCN7_KLEPN	148	153	148	100	100	96.732	unreviewed	0	0	1	148	6	153	4.97e-109	308	Klebsiella pneumoniae 30684/NJST258_2
fig|573.5568.peg.404	tisB	Type I toxin-antitoxin system toxin TisB	tr|A0A7U1PKA7|A0A7U1PKA7_KLEPN	39	39	39	100	100	100	unreviewed	0	0	1	39	1	39	2.23e-20	75.9	Klebsiella pneumoniae subsp. pneumoniae
fig|573.5568.peg.405		Uncharacterized protein	tr|A0A939NPI7|A0A939NPI7_KLEPN	38	54	38	89.474	100	70.3704	unreviewed	3	1	1	38	18	54	6.39e-19	72.4	Klebsiella pneumoniae
fig|573.5568.peg.406	ivbL	IlvB leader peptide	tr|B5XT75|B5XT75_KLEP3	31	31	31	100	100	100	unreviewed	0	0	1	31	1	31	1.88e-12	55.1	Klebsiella pneumoniae (strain 342)
fig|573.5568.peg.407	ilvB	Acetolactate synthase (EC 2.2.1.6)	tr|A0A3N0L5T3|A0A3N0L5T3_KLEPN	562	562	562	100	100	100	unreviewed	0	0	1	562	1	562	0	1147	Klebsiella pneumoniae subsp. pneumoniae
fig|573.5568.peg.408	ilvN	acetolactate synthase (EC 2.2.1.6)	tr|R4Y444|R4Y444_KLEPR	95	95	95	100	100	100	unreviewed	0	0	1	95	1	95	9.95e-68	199	Klebsiella pneumoniae subsp. rhinoscleromatis SB3432
fig|573.5568.peg.409	uhpA	Transcriptional regulatory protein UhpA	tr|R4Y6V6|R4Y6V6_KLEPR	197	197	197	100	100	100	unreviewed	0	0	1	197	1	197	1.17e-143	399	Klebsiella pneumoniae subsp. rhinoscleromatis SB3432
fig|573.5568.peg.410	degS_1	Integral membrane sensor signal transduction histidine kinase (EC 2.7.13.3)	tr|A0A377YTW0|A0A377YTW0_KLEPO	500	500	500	100	100	100	unreviewed	0	0	1	500	1	500	0	986	Klebsiella pneumoniae subsp. ozaenae
fig|573.5568.peg.411	uhpC	UhpC protein	tr|R4Y404|R4Y404_KLEPR	442	442	442	100	100	100	unreviewed	0	0	1	442	1	442	0	884	Klebsiella pneumoniae subsp. rhinoscleromatis SB3432
fig|573.5568.peg.412	uhpT	UhpT protein	tr|R4Y3S1|R4Y3S1_KLEPR	463	463	463	100	100	100	unreviewed	0	0	1	463	1	463	0	934	Klebsiella pneumoniae subsp. rhinoscleromatis SB3432
fig|573.5568.peg.413	yicN	DUF1198 domain-containing protein	tr|A6TFW7|A6TFW7_KLEP7	150	150	150	99.333	100	100	unreviewed	1	0	1	150	1	150	8.26e-108	305	Klebsiella pneumoniae subsp. pneumoniae (strain ATCC 700721 / MGH 78578)
fig|573.5568.peg.414	higA-2	Antitoxin HigA-2 (DNA-binding protein) (DNA-binding transcriptional regulator) (Helix-turn-helix domain-containing protein)	tr|A0A1V7HVX5|A0A1V7HVX5_KLEPN	107	107	107	100	100	100	unreviewed	0	0	1	107	1	107	5.26e-76	221	Klebsiella pneumoniae
fig|573.5568.peg.415		Cytoplasmic protein (Type II toxin-antitoxin system RelE/ParE family toxin)	tr|W9B142|W9B142_KLEPN	119	119	119	100	100	100	unreviewed	0	0	1	119	1	119	9.76e-86	246	Klebsiella pneumoniae
fig|573.5568.peg.416	nepI	Purine ribonucleoside efflux pump NepI	tr|W8UAA0|W8UAA0_KLEPN	397	436	397	100	100	91.055	unreviewed	0	0	1	397	40	436	0	778	Klebsiella pneumoniae 30684/NJST258_2
fig|573.5568.peg.417	phnX	Phosphonoacetaldehyde hydrolase (Phosphonatase) (EC 3.11.1.1) (Phosphonoacetaldehyde phosphonohydrolase)	sp|A6TFW3|PHNX_KLEP7	269	269	269	98.513	100	100	reviewed	4	0	1	269	1	269	0	538	Klebsiella pneumoniae subsp. pneumoniae (strain ATCC 700721 / MGH 78578)
fig|573.5568.peg.418	phnW	2-aminoethylphosphonate--pyruvate transaminase (EC 2.6.1.37) (2-aminoethylphosphonate aminotransferase) (AEP transaminase) (AEPT)	sp|A6TFW2|PHNW_KLEP7	367	367	367	99.183	100	100	reviewed	3	0	1	367	1	367	0	761	Klebsiella pneumoniae subsp. pneumoniae (strain ATCC 700721 / MGH 78578)
fig|573.5568.peg.419	phnR	Phosphonate utilization transcriptional regulator PhnR	tr|A0A430IG60|A0A430IG60_KLEPN	239	239	239	100	100	100	unreviewed	0	0	1	239	1	239	2.19e-180	496	Klebsiella pneumoniae subsp. pneumoniae
fig|573.5568.peg.420	phnS	2-aminoethylphosphonate ABC transporter substrate-binding protein	tr|A0A422WFE2|A0A422WFE2_KLEPN	337	337	337	100	100	100	unreviewed	0	0	1	337	1	337	0	684	Klebsiella pneumoniae subsp. pneumoniae
fig|573.5568.peg.421	phnT	2-aminoethylphosphonate ABC transport system ATP-binding subunit PhnT	tr|A0A430IG07|A0A430IG07_KLEPN	370	370	370	100	100	100	unreviewed	0	0	1	370	1	370	0	753	Klebsiella pneumoniae subsp. pneumoniae
fig|573.5568.peg.422	phnU	2-aminoethylphosphonate ABC transporter permease	tr|A0A377YVH9|A0A377YVH9_KLEPO	286	286	286	100	100	100	unreviewed	0	0	1	286	1	286	0	558	Klebsiella pneumoniae subsp. ozaenae
fig|573.5568.peg.423	phnV_1	2-aminoethylphosphonate transport system permease protein PhnV (2-aminoethylphosphonate transporter, membrane component)	tr|A0A0J2JU90|A0A0J2JU90_KLEPN	125	125	125	100	100	100	unreviewed	0	0	1	125	1	125	7.05e-83	239	Klebsiella pneumoniae
fig|573.5568.peg.424	modB_2	2-aminoethylphosphonate transport system permease protein PhnV (2-aminoethylphosphonate transporter, membrane component)	tr|A0A0J2FSW4|A0A0J2FSW4_KLEPN	135	135	135	100	100	100	unreviewed	0	0	1	135	1	135	2.77e-93	267	Klebsiella pneumoniae
fig|573.5568.peg.425	lamB_2	Carbohydrate porin (Maltoporin)	tr|A0A0J2GMK9|A0A0J2GMK9_KLEPN	459	459	459	100	100	100	unreviewed	0	0	1	459	1	459	0	955	Klebsiella pneumoniae
fig|573.5568.peg.426	chbA_3	PTS system protein (EC 2.7.1.-)	tr|A0A378AT42|A0A378AT42_KLEPO	100	100	100	100	100	100	unreviewed	0	0	1	100	1	100	6.78e-69	202	Klebsiella pneumoniae subsp. ozaenae
fig|573.5568.peg.427	gmuC_4	PTS system lactose-specific EIICB component (EC 2.7.1.207) (EIICB-Lac)	tr|A0A378ASP5|A0A378ASP5_KLEPO	440	549	440	100	100	80.1457	unreviewed	0	0	1	440	110	549	0	890	Klebsiella pneumoniae subsp. ozaenae
fig|573.5568.peg.428	gmuB_2	PTS sugar transporter subunit IIB (PTS system cellobiose-specific EIIB component (EC 2.7.1.205)) (PTS system cellobiose-specific transporter subunit IIB (EC 2.7.1.69))	tr|A0A210UL64|A0A210UL64_KLEPN	104	104	104	100	100	100	unreviewed	0	0	1	104	1	104	1.39e-73	214	Klebsiella pneumoniae
fig|573.5568.peg.429
fig|573.5568.peg.430	ascG_1	LacI family transcriptional regulator	tr|A0A377YUW0|A0A377YUW0_KLEPO	314	314	314	100	100	100	unreviewed	0	0	1	314	1	314	0	647	Klebsiella pneumoniae subsp. ozaenae
fig|573.5568.peg.431	pcaK_3	4-hydroxybenzoate transporter	tr|A0A486VJQ1|A0A486VJQ1_KLEPN	456	456	456	99.781	100	100	unreviewed	1	0	1	456	1	456	0	913	Klebsiella pneumoniae
fig|573.5568.peg.432	ligB_1	Gallate dioxygenase (EC 1.13.11.57) (Protocatechuate 3,4-dioxygenase) (Protocatechuate 4,5-dioxygenase (EC 1.13.11.8))	tr|A0A0C7F3L9|A0A0C7F3L9_KLEPN	420	420	420	100	100	100	unreviewed	0	0	1	420	1	420	0	873	Klebsiella pneumoniae
fig|573.5568.peg.433	abgR_3	HTH-type transcriptional regulator AbgR (HTH-type transcriptional regulator GbpR) (LysR family transcriptional regulator)	tr|W9BMQ8|W9BMQ8_KLEPN	408	408	408	100	100	100	unreviewed	0	0	1	408	1	408	0	824	Klebsiella pneumoniae
fig|573.5568.peg.434	galB	4-oxalmesaconate hydratase (EC 4.2.1.83) (GlcNAc-PI de-N-acetylase family protein)	tr|A0A2W0MGL1|A0A2W0MGL1_KLEPN	246	246	246	100	100	100	unreviewed	0	0	1	246	1	246	0	511	Klebsiella pneumoniae subsp. pneumoniae
fig|573.5568.peg.435	ligK	4-carboxy-4-hydroxy-2-oxoadipate aldolase/oxaloacetate decarboxylase	tr|A0A3N0M1S3|A0A3N0M1S3_KLEPN	237	237	237	100	100	100	unreviewed	0	0	1	237	1	237	1.44e-174	481	Klebsiella pneumoniae subsp. pneumoniae
fig|573.5568.peg.436	mii	4-oxalomesaconate tautomerase (EC 5.3.2.8) (FldA protein (EC 5.3.3.6))	tr|A0A1V7H9Q9|A0A1V7H9Q9_KLEPN	361	361	361	100	100	100	unreviewed	0	0	1	361	1	361	0	722	Klebsiella pneumoniae
fig|573.5568.peg.437	mmsB_1	Dehydrogenase (EC 1.1.1.31) (DUF1932 domain-containing protein) (NAD(P)-dependent oxidoreductase) (Putative dehydrogenase)	tr|A0A2U0MY27|A0A2U0MY27_KLEPN	287	287	287	100	100	100	unreviewed	0	0	1	287	1	287	0	585	Klebsiella pneumoniae
fig|573.5568.peg.438		Uncharacterized protein YicS	tr|W8VCP0|W8VCP0_KLEPN	96	116	96	100	100	82.7586	unreviewed	0	0	1	96	21	116	5.45e-66	196	Klebsiella pneumoniae 30684/NJST258_2
fig|573.5568.peg.439	yicL	DMT family transporter (EamA family transporter) (inner membrane transporter YicL)	tr|W9BB32|W9BB32_KLEPN	312	300	300	100	96.1538	100	unreviewed	0	0	13	312	1	300	0	587	Klebsiella pneumoniae
fig|573.5568.peg.440	murP	PTS system N-acetylmuramic acid-specific EIIBC component (EC 2.7.1.192) (EIIBC-MurNAc)	tr|A0A3F3AXR8|A0A3F3AXR8_KLEPN	477	477	477	100	100	100	unreviewed	0	0	1	477	1	477	0	943	Klebsiella pneumoniae subsp. pneumoniae
fig|573.5568.peg.441	murQ	N-acetylmuramic acid 6-phosphate etherase (MurNAc-6-P etherase) (EC 4.2.1.126) (N-acetylmuramic acid 6-phosphate hydrolase) (N-acetylmuramic acid 6-phosphate lyase)	tr|W8UCS5|W8UCS5_KLEPN	300	300	300	100	100	100	unreviewed	0	0	1	300	1	300	0	610	Klebsiella pneumoniae 30684/NJST258_2
fig|573.5568.peg.442	bcr_2	Bcr/CflA family efflux transporter	tr|A0A086IG23|A0A086IG23_KLEPN	387	387	387	100	100	100	unreviewed	0	0	1	387	1	387	0	751	Klebsiella pneumoniae
fig|573.5568.peg.443	eefC	Multidrug efflux RND transporter outer membrane subunit EefC	tr|A0A3N0P1M1|A0A3N0P1M1_KLEPN	454	454	454	100	100	100	unreviewed	0	0	1	454	1	454	0	914	Klebsiella pneumoniae subsp. pneumoniae
fig|573.5568.peg.444	mexB	RND efflux system, inner membrane transporter CmeB	tr|A0AA46CGD6|A0AA46CGD6_KLEPN	1035	1035	1035	99.903	100	100	unreviewed	1	0	1	1035	1	1035	0	2092	Klebsiella pneumoniae
fig|573.5568.peg.445	eefA	Multidrug efflux RND transporter periplasmic adaptor subunit EefA	tr|A0A422WN31|A0A422WN31_KLEPN	374	374	374	100	100	100	unreviewed	0	0	1	374	1	374	0	753	Klebsiella pneumoniae subsp. pneumoniae
fig|573.5568.peg.446		Uncharacterized protein	tr|A0A6B5MKA7|A0A6B5MKA7_KLEPN	38	38	38	100	100	100	unreviewed	0	0	1	38	1	38	1.23e-21	79	Klebsiella pneumoniae
fig|573.5568.peg.447		Acetyltransferase (EC 2.3.1.-)	tr|W8USE3|W8USE3_KLEPN	138	138	138	100	100	100	unreviewed	0	0	1	138	1	138	1.25e-100	286	Klebsiella pneumoniae 30684/NJST258_2
fig|573.5568.peg.448		Uncharacterized protein	tr|W1DIZ6|W1DIZ6_KLEPN	39	39	39	100	100	100	unreviewed	0	0	1	39	1	39	6.44e-23	82	Klebsiella pneumoniae IS43
fig|573.5568.peg.449	acrR_1	HTH-type transcriptional regulator AcrR (TetR family transcriptional regulator) (TetR/AcrR family transcriptional regulator) (Transcriptional regulator RutR)	tr|A0A086IG06|A0A086IG06_KLEPN	215	215	215	100	100	100	unreviewed	0	0	1	215	1	215	1.34e-159	441	Klebsiella pneumoniae
fig|573.5568.peg.450	bmr3	MFS transporter (Drug resistance transporter EmrB/QacA subfamily protein) (EmrB/QacA family drug resistance transporter) (Tcr_1_D38215)	tr|A0A086IFC8|A0A086IFC8_KLEPN	497	497	497	100	100	100	unreviewed	0	0	1	497	1	497	0	973	Klebsiella pneumoniae
fig|573.5568.peg.451	dmlR_1	Transcriptional regulator	tr|A0A2W0K2Z2|A0A2W0K2Z2_KLEPN	304	304	304	100	100	100	unreviewed	0	0	1	304	1	304	0	599	Klebsiella pneumoniae subsp. pneumoniae
fig|573.5568.peg.452		Phosphatase (Pyridoxamine 5'-phosphate oxidase)	tr|W9BAA7|W9BAA7_KLEPN	208	208	208	100	100	100	unreviewed	0	0	1	208	1	208	5.13e-156	431	Klebsiella pneumoniae
fig|573.5568.peg.453		Cytosolic protein	tr|W8USE8|W8USE8_KLEPN	156	156	156	100	100	100	unreviewed	0	0	1	156	1	156	8.42e-116	325	Klebsiella pneumoniae 30684/NJST258_2
fig|573.5568.peg.454		Carboxymuconolactone decarboxylase-like domain-containing protein	tr|W8UML2|W8UML2_KLEPN	178	178	178	100	100	100	unreviewed	0	0	1	178	1	178	1.71e-130	364	Klebsiella pneumoniae 30684/NJST258_2
fig|573.5568.peg.455	tetD	AraC family transcriptional regulator (Cupin domain-containing protein) (Helix-turn-helix domain-containing protein) (RCS-specific HTH-type transcriptional activator RclR)	tr|A0A210ULA1|A0A210ULA1_KLEPN	301	301	301	100	100	100	unreviewed	0	0	1	301	1	301	0	606	Klebsiella pneumoniae
fig|573.5568.peg.456	nlpA	Lipoprotein	tr|A0A3N0KH59|A0A3N0KH59_KLEPN	269	269	269	100	100	100	unreviewed	0	0	1	269	1	269	0	549	Klebsiella pneumoniae subsp. pneumoniae
fig|573.5568.peg.457		Transporter, drug/metabolite exporter family protein	tr|W8VCP9|W8VCP9_KLEPN	284	284	284	100	100	100	unreviewed	0	0	1	284	1	284	0	558	Klebsiella pneumoniae 30684/NJST258_2
fig|573.5568.peg.458	nudF_1	ADP-ribose pyrophosphatase (EC 3.6.1.13) (Methanol dehydrogenase activator (EC 3.-.-.-)) (NUDIX domain-containing protein) (NUDIX hydrolase)	tr|A0A181VTX6|A0A181VTX6_KLEPN	186	186	186	100	100	100	unreviewed	0	0	1	186	1	186	1.99e-136	380	Klebsiella pneumoniae
fig|573.5568.peg.459		RomA protein	tr|W8UML7|W8UML7_KLEPN	259	259	259	100	100	100	unreviewed	0	0	1	259	1	259	0	533	Klebsiella pneumoniae 30684/NJST258_2
fig|573.5568.peg.460	marA_1	AraC family transcriptional regulator (HTH-type transcriptional regulator CdhR) (Helix-turn-helix domain-containing protein)	tr|A0A2U0LP62|A0A2U0LP62_KLEPN	317	317	317	100	100	100	unreviewed	0	0	1	317	1	317	0	648	Klebsiella pneumoniae
fig|573.5568.peg.461	yahK	Alcohol dehydrogenase catalytic domain-containing protein (Aldehyde reductase YahK (EC 1.1.1.2)) (NAD(P)-dependent alcohol dehydrogenase) (Zinc-binding dehydrogenase (EC 1.-.-.-))	tr|A0A0C7K755|A0A0C7K755_KLEPN	349	349	349	100	100	100	unreviewed	0	0	1	349	1	349	0	722	Klebsiella pneumoniae
fig|573.5568.peg.462		Crp/Fnr family transcriptional regulator (Cytoplasmic protein) (Helix-turn-helix domain-containing protein)	tr|W9BAB5|W9BAB5_KLEPN	232	232	232	100	100	100	unreviewed	0	0	1	232	1	232	1.38e-173	478	Klebsiella pneumoniae
fig|573.5568.peg.463	ycnE	Antibiotic biosynthesis monooxygenase (EC 1.-.-.-) (monooxygenase YcnE)	tr|W9B217|W9B217_KLEPN	96	96	96	100	100	100	unreviewed	0	0	1	96	1	96	3.41e-65	192	Klebsiella pneumoniae
fig|573.5568.peg.464		Zinc-type alcohol dehydrogenase-like protein	tr|A0A3F3BJ67|A0A3F3BJ67_KLEPN	335	335	335	100	100	100	unreviewed	0	0	1	335	1	335	0	674	Klebsiella pneumoniae subsp. pneumoniae
fig|573.5568.peg.465		UPF0311 protein KPNJ2_00094	tr|W8UAF1|W8UAF1_KLEPN	155	155	155	100	100	100	unreviewed	0	0	1	155	1	155	3.16e-113	319	Klebsiella pneumoniae 30684/NJST258_2
fig|573.5568.peg.466	yicJ	Permease	tr|A6TFS0|A6TFS0_KLEP7	464	464	464	100	100	100	unreviewed	0	0	1	464	1	464	0	946	Klebsiella pneumoniae subsp. pneumoniae (strain ATCC 700721 / MGH 78578)
fig|573.5568.peg.467	yicI	Alpha-xylosidase (EC 3.2.1.177)	tr|A0A3N0NRN4|A0A3N0NRN4_KLEPN	772	772	772	100	100	100	unreviewed	0	0	1	772	1	772	0	1613	Klebsiella pneumoniae subsp. pneumoniae
fig|573.5568.peg.468	rpiR_1	Transcriptional regulator	tr|A0A377YU56|A0A377YU56_KLEPO	240	240	240	99.583	100	100	unreviewed	1	0	1	240	1	240	0	498	Klebsiella pneumoniae subsp. ozaenae
fig|573.5568.peg.469	pagL	Glycoside hydrolase (Maltose-6'-phosphate glucosidase (EC 3.2.1.-)) (Phospho-alpha-glucosidase PagL)	tr|A0A081LUZ8|A0A081LUZ8_KLEPN	459	459	459	100	100	100	unreviewed	0	0	1	459	1	459	0	951	Klebsiella pneumoniae
fig|573.5568.peg.470	ptsG_2	EIICBA-Glc (PTS glucose transporter subunit IIBC) (PTS system maltose-specific EIICB component) (PTS system protein) (PTS transporter subunit EIIC)	tr|W9BMR5|W9BMR5_KLEPN	519	519	519	100	100	100	unreviewed	0	0	1	519	1	519	0	1063	Klebsiella pneumoniae
fig|573.5568.peg.471	yicH	AsmA domain-containing protein	tr|A6TFR5|A6TFR5_KLEP7	571	571	571	99.475	100	100	unreviewed	3	0	1	571	1	571	0	1137	Klebsiella pneumoniae subsp. pneumoniae (strain ATCC 700721 / MGH 78578)
fig|573.5568.peg.472	yicE	Purine/xanthine transport protein	tr|A0A3M0DKB6|A0A3M0DKB6_KLEPN	463	463	463	99.784	100	100	unreviewed	1	0	1	463	1	463	0	914	Klebsiella pneumoniae
fig|573.5568.peg.473		Uncharacterized protein	tr|W8USG6|W8USG6_KLEPN	44	44	44	100	100	100	unreviewed	0	0	1	44	1	44	2.32e-25	88.6	Klebsiella pneumoniae 30684/NJST258_2
fig|573.5568.peg.474	gltS	Sodium/glutamate symporter	tr|R4Y4C5|R4Y4C5_KLEPR	400	400	400	100	100	100	unreviewed	0	0	1	400	1	400	0	781	Klebsiella pneumoniae subsp. rhinoscleromatis SB3432
fig|573.5568.peg.475	glpK	Glycerol kinase (EC 2.7.1.30) (ATP:glycerol 3-phosphotransferase) (Glycerokinase) (GK)	sp|A6TFR2|GLPK_KLEP7	503	503	503	100	100	100	reviewed	0	0	1	503	1	503	0	1044	Klebsiella pneumoniae subsp. pneumoniae (strain ATCC 700721 / MGH 78578)
fig|573.5568.peg.476	glpF	MIP channel, glycerol diffusion	tr|A6TFR1|A6TFR1_KLEP7	283	283	283	100	100	100	unreviewed	0	0	1	283	1	283	0	572	Klebsiella pneumoniae subsp. pneumoniae (strain ATCC 700721 / MGH 78578)
fig|573.5568.peg.477	zapB	Cell division protein ZapB	sp|A6TFR0|ZAPB_KLEP7	79	81	79	100	100	97.5309	reviewed	0	0	1	79	3	81	9.56e-49	150	Klebsiella pneumoniae subsp. pneumoniae (strain ATCC 700721 / MGH 78578)
fig|573.5568.peg.478	sbp	Sulfate-binding protein	tr|R4Y4K5|R4Y4K5_KLEPR	329	348	329	100	100	94.5402	unreviewed	0	0	1	329	20	348	0	677	Klebsiella pneumoniae subsp. rhinoscleromatis SB3432
fig|573.5568.peg.479	cdh	CDP-diacylglycerol pyrophosphatase (EC 3.6.1.26) (CDP-diacylglycerol phosphatidylhydrolase) (CDP-diglyceride hydrolase)	sp|B5XTD8|CDH_KLEP3	256	254	254	98.425	99.2188	100	reviewed	4	0	3	256	1	254	0	519	Klebsiella pneumoniae (strain 342)
fig|573.5568.peg.480		Anion permease (Citrate transporter) (Di- and tricarboxylate transporter)	tr|W9B183|W9B183_KLEPN	434	434	434	100	100	100	unreviewed	0	0	1	434	1	434	0	850	Klebsiella pneumoniae
fig|573.5568.peg.481	tpiA	Triosephosphate isomerase (TIM) (TPI) (EC 5.3.1.1) (Triose-phosphate isomerase)	sp|Q7X222|TPIS_KLEPN	255	255	255	99.608	100	100	reviewed	1	0	1	255	1	255	0	516	Klebsiella pneumoniae
fig|573.5568.peg.482	yiiQ	Putative yiiQ	tr|Q7X223|Q7X223_KLEPN	200	200	200	99	100	100	unreviewed	2	0	1	200	1	200	7.76e-146	405	Klebsiella pneumoniae
fig|573.5568.peg.483	yiiR	YiiR protein	tr|R4Y4K7|R4Y4K7_KLEPR	142	142	142	99.296	100	100	unreviewed	1	0	1	142	1	142	8.65e-98	279	Klebsiella pneumoniae subsp. rhinoscleromatis SB3432
fig|573.5568.peg.484	fpr	Flavodoxin/ferredoxin--NADP reductase (EC 1.18.1.2) (EC 1.19.1.1) (Ferredoxin (flavodoxin):NADP(+) oxidoreductase) (Ferredoxin--NADP reductase) (Flavodoxin--NADP reductase)	tr|A0A3N0MC42|A0A3N0MC42_KLEPN	248	248	248	100	100	100	unreviewed	0	0	1	248	1	248	0	511	Klebsiella pneumoniae subsp. pneumoniae
fig|573.5568.peg.485	glpX	Fructose-1,6-bisphosphatase	tr|R4Y4P6|R4Y4P6_KLEPR	336	336	336	100	100	100	unreviewed	0	0	1	336	1	336	0	676	Klebsiella pneumoniae subsp. rhinoscleromatis SB3432
fig|573.5568.peg.486	recG	ATP-dependent DNA helicase RecG (EC 3.6.4.12)	tr|R4Y7P1|R4Y7P1_KLEPR	693	693	693	100	100	100	unreviewed	0	0	1	693	1	693	0	1416	Klebsiella pneumoniae subsp. rhinoscleromatis SB3432
fig|573.5568.peg.487	trmH	tRNA (guanosine(18)-2'-O)-methyltransferase (EC 2.1.1.34) (tRNA [Gm18] methyltransferase)	tr|W8VCR4|W8VCR4_KLEPN	229	229	229	100	100	100	unreviewed	0	0	1	229	1	229	4.03e-173	476	Klebsiella pneumoniae 30684/NJST258_2
fig|573.5568.peg.488	spoT	guanosine-3',5'-bis(diphosphate) 3'-diphosphatase (EC 3.1.7.2)	tr|A0A430I2Z9|A0A430I2Z9_KLEPN	706	706	706	100	100	100	unreviewed	0	0	1	706	1	706	0	1466	Klebsiella pneumoniae subsp. pneumoniae
fig|573.5568.peg.489	rpoZ	DNA-directed RNA polymerase subunit omega (RNAP omega subunit) (EC 2.7.7.6) (RNA polymerase omega subunit) (Transcriptase subunit omega)	sp|B5XTE8|RPOZ_KLEP3	91	91	91	100	100	100	reviewed	0	0	1	91	1	91	1.43e-58	176	Klebsiella pneumoniae (strain 342)
fig|573.5568.peg.490	gmk	Guanylate kinase (EC 2.7.4.8) (GMP kinase)	tr|W8UAH5|W8UAH5_KLEPN	207	268	207	100	100	77.2388	unreviewed	0	0	1	207	62	268	2.45e-155	432	Klebsiella pneumoniae 30684/NJST258_2
fig|573.5568.peg.491	ligB	DNA ligase B (EC 6.5.1.2) (Polydeoxyribonucleotide synthase [NAD(+)] B)	sp|A6TFP6|LIGB_KLEP7	558	564	558	98.746	100	98.9362	reviewed	7	0	1	558	7	564	0	1110	Klebsiella pneumoniae subsp. pneumoniae (strain ATCC 700721 / MGH 78578)
fig|573.5568.peg.492	yicG	Glycine transporter domain-containing protein	tr|A6TFP5|A6TFP5_KLEP7	205	205	205	100	100	100	unreviewed	0	0	1	205	1	205	1.08e-143	400	Klebsiella pneumoniae subsp. pneumoniae (strain ATCC 700721 / MGH 78578)
fig|573.5568.peg.493	clcA_1	Chloride channel protein (Chloride transporter chloride channel (ClC) family) (H(+)/Cl(-) exchange transporter ClcA)	tr|A0A0C7K9Y8|A0A0C7K9Y8_KLEPN	434	416	416	100	95.8525	100	unreviewed	0	0	19	434	1	416	0	815	Klebsiella pneumoniae
fig|573.5568.peg.494	ada_2	ADA regulatory protein / Methylated-DNA-protein-cysteine methyltransferase (Bifunctional transcriptional activator/DNA repair enzyme Ada) (Methylated-DNA--[protein]-cysteine S-methyltransferase (EC 2.1.1.63)) (XRE family transcriptional regulator)	tr|W9B247|W9B247_KLEPN	352	352	352	100	100	100	unreviewed	0	0	1	352	1	352	0	731	Klebsiella pneumoniae
fig|573.5568.peg.495	prpB	2-methylisocitrate lyase (Carboxyvinyl-carboxyphosphonate phosphorylmutase (EC 4.1.3.30)) (Isocitrate lyase/phosphoenolpyruvate mutase family protein)	tr|A0A0J2GMA1|A0A0J2GMA1_KLEPN	248	248	248	100	100	100	unreviewed	0	0	1	248	1	248	0	514	Klebsiella pneumoniae
fig|573.5568.peg.496	yicC	Protein YicC (YicC family protein) (YicC-like family, N-terminal region)	tr|W9BMS0|W9BMS0_KLEPN	287	287	287	100	100	100	unreviewed	0	0	1	287	1	287	0	574	Klebsiella pneumoniae
fig|573.5568.peg.497		Uncharacterized protein	tr|W1DN18|W1DN18_KLEPN	37	37	37	100	100	100	unreviewed	0	0	1	37	1	37	1.61e-21	78.6	Klebsiella pneumoniae IS43
fig|573.5568.peg.498		L-ornithine N(alpha)-acyltransferase (EC 2.3.2.30)	tr|W8VCS2|W8VCS2_KLEPN	566	566	566	100	100	100	unreviewed	0	0	1	566	1	566	0	1182	Klebsiella pneumoniae 30684/NJST258_2
fig|573.5568.peg.499		Periplasmic component of efflux system	tr|W8USI6|W8USI6_KLEPN	321	321	321	100	100	100	unreviewed	0	0	1	321	1	321	0	650	Klebsiella pneumoniae 30684/NJST258_2
fig|573.5568.peg.500	ybhF_2	ABC transporter ATP-binding protein (ABC-type multidrug transport system ATPase component) (ATP-binding cassette domain-containing protein) (Multidrug ABC transporter ATP-binding protein) (Ole(C)_1_L06249)	tr|W9B252|W9B252_KLEPN	305	305	305	100	100	100	unreviewed	0	0	1	305	1	305	0	638	Klebsiella pneumoniae
fig|573.5568.peg.501	ybhR_2	ABC transporter permease (Mannose-1-phosphate guanyltransferase)	tr|W9B198|W9B198_KLEPN	379	379	379	100	100	100	unreviewed	0	0	1	379	1	379	0	759	Klebsiella pneumoniae
fig|573.5568.peg.502	rph	Ribonuclease PH (RNase PH) (EC 2.7.7.56) (tRNA nucleotidyltransferase)	sp|B5XTF9|RNPH_KLEP3	251	238	238	100	94.8207	100	reviewed	0	0	14	251	1	238	4.41e-175	483	Klebsiella pneumoniae (strain 342)
fig|573.5568.peg.503	pyrE	Orotate phosphoribosyltransferase (OPRT) (OPRTase) (EC 2.4.2.10)	sp|B5XTG0|PYRE_KLEP3	213	213	213	98.592	100	100	reviewed	3	0	1	213	1	213	2.26e-155	430	Klebsiella pneumoniae (strain 342)
fig|573.5568.peg.504	slmA	Nucleoid occlusion factor SlmA	sp|A6TFN2|SLMA_KLEP7	198	198	198	100	100	100	reviewed	0	0	1	198	1	198	7.13e-144	400	Klebsiella pneumoniae subsp. pneumoniae (strain ATCC 700721 / MGH 78578)
fig|573.5568.peg.505	dut	Deoxyuridine 5'-triphosphate nucleotidohydrolase (dUTPase) (EC 3.6.1.23) (dUTP pyrophosphatase)	sp|A6TFN1|DUT_KLEP7	152	152	152	100	100	100	reviewed	0	0	1	152	1	152	2.49e-109	309	Klebsiella pneumoniae subsp. pneumoniae (strain ATCC 700721 / MGH 78578)
fig|573.5568.peg.506	coaBC	Coenzyme A biosynthesis bifunctional protein CoaBC (DNA/pantothenate metabolism flavoprotein) (Phosphopantothenoylcysteine synthetase/decarboxylase) (PPCS-PPCDC) [Includes: Phosphopantothenoylcysteine decarboxylase (PPC decarboxylase) (PPC-DC) (EC 4.1.1.36) (CoaC); Phosphopantothenate--cysteine ligase (EC 6.3.2.5) (CoaB) (Phosphopantothenoylcysteine synthetase) (PPC synthetase) (PPC-S)]	tr|A0A331EML1|A0A331EML1_KLEPN	405	405	405	100	100	100	unreviewed	0	0	1	405	1	405	0	830	Klebsiella pneumoniae
fig|573.5568.peg.507		UPF0758 protein KPN78578_39390	sp|A6TFM9|Y3939_KLEP7	221	221	221	100	100	100	reviewed	0	0	1	221	1	221	1.57e-163	451	Klebsiella pneumoniae subsp. pneumoniae (strain ATCC 700721 / MGH 78578)
fig|573.5568.peg.508	rpmB	Large ribosomal subunit protein bL28 (50S ribosomal protein L28)	sp|A6TFM8|RL28_KLEP7	78	78	78	100	100	100	reviewed	0	0	1	78	1	78	1.61e-53	162	Klebsiella pneumoniae subsp. pneumoniae (strain ATCC 700721 / MGH 78578)
fig|573.5568.peg.509	rpmG	Large ribosomal subunit protein bL33 (50S ribosomal protein L33)	sp|B5XTG7|RL33_KLEP3	55	55	55	100	100	100	reviewed	0	0	1	55	1	55	3.89e-34	111	Klebsiella pneumoniae (strain 342)
fig|573.5568.peg.510	mutM	Formamidopyrimidine-DNA glycosylase (Fapy-DNA glycosylase) (EC 3.2.2.23) (DNA-(apurinic or apyrimidinic site) lyase MutM) (AP lyase MutM) (EC 4.2.99.18)	sp|A6TFM6|FPG_KLEP7	269	269	269	99.257	100	100	reviewed	2	0	1	269	1	269	0	549	Klebsiella pneumoniae subsp. pneumoniae (strain ATCC 700721 / MGH 78578)
fig|573.5568.peg.511	coaD	Phosphopantetheine adenylyltransferase (EC 2.7.7.3) (Dephospho-CoA pyrophosphorylase) (Pantetheine-phosphate adenylyltransferase) (PPAT)	sp|Q9XC89|COAD_KLEPN	159	159	159	100	100	100	reviewed	0	0	1	159	1	159	3.3e-117	329	Klebsiella pneumoniae
fig|573.5568.peg.512	waaE	Lipopolysaccharide core biosynthesis glycosyltransferase WaaE (EC 2.4.-.-)	sp|Q9XC90|WAAE_KLEPN	258	258	258	99.612	100	100	reviewed	1	0	1	258	1	258	0	529	Klebsiella pneumoniae
fig|573.5568.peg.513	waaA	3-deoxy-D-manno-octulosonic acid transferase (Kdo transferase) (EC 2.4.99.12) (Lipid IV(A) 3-deoxy-D-manno-octulosonic acid transferase)	tr|A0A3N0P7J5|A0A3N0P7J5_KLEPN	424	424	424	100	100	100	unreviewed	0	0	1	424	1	424	0	868	Klebsiella pneumoniae subsp. pneumoniae
fig|573.5568.peg.514	hyaD_3	Glycosyltransferase (EC 2.4.-.-) (Hyaluronan synthase (EC 2.4.1.212))	tr|Q9XC92|Q9XC92_KLEPN	329	329	329	100	100	100	unreviewed	0	0	1	329	1	329	0	691	Klebsiella pneumoniae
fig|573.5568.peg.515	pglJ	Glycosyltransferase (N-acetylgalactosamine-N, N'-diacetylbacillosaminyl-diphospho-undecaprenol 4-alpha-N-acetylgalactosaminyltransferase (EC 2.4.1.291))	tr|A0A1L5EB88|A0A1L5EB88_KLEPN	364	364	364	100	100	100	unreviewed	0	0	1	364	1	364	0	744	Klebsiella pneumoniae
fig|573.5568.peg.516	rfaG	Glycosyltransferase (Glycosyltransferase family 4 protein) (Lipopolysaccharide core biosynthesis protein RfaG) (UDP-glucose:(Heptosyl) LPS alpha1,3-glucosyltransferase WaaG (EC 2.4.-.-))	tr|A0A1J7FG84|A0A1J7FG84_KLEPN	375	375	375	100	100	100	unreviewed	0	0	1	375	1	375	0	776	Klebsiella pneumoniae
fig|573.5568.peg.517	rfaQ	Lipopolysaccharide heptosyltransferase III	tr|A0A422WFD9|A0A422WFD9_KLEPN	358	358	358	100	100	100	unreviewed	0	0	1	358	1	358	0	737	Klebsiella pneumoniae subsp. pneumoniae
fig|573.5568.peg.518	wabN	Deacetylase	tr|A0A378AUI5|A0A378AUI5_KLEPO	320	320	320	100	100	100	unreviewed	0	0	1	320	1	320	0	676	Klebsiella pneumoniae subsp. ozaenae
fig|573.5568.peg.519		Alpha-D-Glcp alpha-1,6-heptosyltransferase (EC 2.4.1.-)	tr|W8UAK3|W8UAK3_KLEPN	359	359	359	100	100	100	unreviewed	0	0	1	359	1	359	0	740	Klebsiella pneumoniae 30684/NJST258_2
fig|573.5568.peg.520	waaL	O-antigen ligase	tr|A6TFL7|A6TFL7_KLEP7	389	360	360	100	92.545	100	unreviewed	0	0	30	389	1	360	0	719	Klebsiella pneumoniae subsp. pneumoniae (strain ATCC 700721 / MGH 78578)
fig|573.5568.peg.521		Sugar glycosyltransferase	tr|W8VCT7|W8VCT7_KLEPN	302	302	302	100	100	100	unreviewed	0	0	1	302	1	302	0	633	Klebsiella pneumoniae 30684/NJST258_2
fig|573.5568.peg.522	rfaC	Heptosyltransferase I (Lipopolysaccharide heptosyltransferase RfaC)	tr|A0A3F3AUL2|A0A3F3AUL2_KLEPN	323	323	323	100	100	100	unreviewed	0	0	1	323	1	323	0	656	Klebsiella pneumoniae subsp. pneumoniae
fig|573.5568.peg.523	waaF	ADP-heptose--LPS heptosyltransferase RfaF (EC 2.4.1.-) (ADP-heptose-lipooligosaccharide heptosyltransferase II (EC 2.-.-.-)) (LPS heptosyltransferase II)	tr|Q93K49|Q93K49_KLEPN	342	352	342	99.708	100	97.1591	unreviewed	1	0	1	342	11	352	0	705	Klebsiella pneumoniae
fig|573.5568.peg.524	hldD	ADP-L-glycero-D-manno-heptose-6-epimerase (EC 5.1.3.20) (ADP-L-glycero-beta-D-manno-heptose-6-epimerase) (ADP-glyceromanno-heptose 6-epimerase) (ADP-hep 6-epimerase) (AGME)	sp|A6TFL4|HLDD_KLEP7	310	310	310	100	100	100	reviewed	0	0	1	310	1	310	0	642	Klebsiella pneumoniae subsp. pneumoniae (strain ATCC 700721 / MGH 78578)
fig|573.5568.peg.525	kbl	2-amino-3-ketobutyrate coenzyme A ligase (AKB ligase) (EC 2.3.1.29) (Glycine acetyltransferase)	tr|W8UD15|W8UD15_KLEPN	397	397	397	99.748	100	100	unreviewed	1	0	1	397	1	397	0	814	Klebsiella pneumoniae 30684/NJST258_2
fig|573.5568.peg.526	tdh	L-threonine 3-dehydrogenase (TDH) (EC 1.1.1.103)	sp|A6TFL2|TDH_KLEP7	341	341	341	100	100	100	reviewed	0	0	1	341	1	341	0	702	Klebsiella pneumoniae subsp. pneumoniae (strain ATCC 700721 / MGH 78578)
fig|573.5568.peg.527		Beta 1,4 glucosyltransferase	tr|W8USL2|W8USL2_KLEPN	262	262	262	100	100	100	unreviewed	0	0	1	262	1	262	0	549	Klebsiella pneumoniae 30684/NJST258_2
fig|573.5568.peg.528	yibQ	Divergent polysaccharide deacetylase family protein	tr|A6TFL0|A6TFL0_KLEP7	315	315	315	99.365	100	100	unreviewed	2	0	1	315	1	315	0	648	Klebsiella pneumoniae subsp. pneumoniae (strain ATCC 700721 / MGH 78578)
fig|573.5568.peg.529	envC	Murein hydrolase activator EnvC	tr|A0A2W0Z4Y1|A0A2W0Z4Y1_KLEPN	423	423	423	100	100	100	unreviewed	0	0	1	423	1	423	0	845	Klebsiella pneumoniae subsp. pneumoniae
fig|573.5568.peg.530	gpmI	2,3-bisphosphoglycerate-independent phosphoglycerate mutase (BPG-independent PGAM) (Phosphoglyceromutase) (iPGM) (EC 5.4.2.12)	tr|W8UD20|W8UD20_KLEPN	514	541	514	100	100	95.0092	unreviewed	0	0	1	514	28	541	0	1060	Klebsiella pneumoniae 30684/NJST258_2
fig|573.5568.peg.531	glpE_1	Molybdopterin biosynthesis protein MoeB (Rhodanese-like domain-containing protein) (Rhodanese-related sulfurtransferase) (Thiosulfate sulfurtransferase GlpE (EC 2.8.1.1))	tr|W9B1C7|W9B1C7_KLEPN	143	143	143	100	100	100	unreviewed	0	0	1	143	1	143	1.15e-101	288	Klebsiella pneumoniae
fig|573.5568.peg.532	grxC	Glutaredoxin	tr|W9BMS8|W9BMS8_KLEPN	83	83	83	100	100	100	unreviewed	0	0	1	83	1	83	4.87e-58	174	Klebsiella pneumoniae
fig|573.5568.peg.533	secB	Protein-export protein SecB	sp|B5XTJ1|SECB_KLEP3	155	155	155	100	100	100	reviewed	0	0	1	155	1	155	1.2e-114	322	Klebsiella pneumoniae (strain 342)
fig|573.5568.peg.534	gpsA	Glycerol-3-phosphate dehydrogenase [NAD(P)+] (EC 1.1.1.94) (NAD(P)H-dependent glycerol-3-phosphate dehydrogenase)	sp|A6TFK3|GPDA_KLEP7	339	339	339	100	100	100	reviewed	0	0	1	339	1	339	0	691	Klebsiella pneumoniae subsp. pneumoniae (strain ATCC 700721 / MGH 78578)
fig|573.5568.peg.535	cysE	Serine acetyltransferase (EC 2.3.1.30)	tr|Q0ZB96|Q0ZB96_KLEPN	273	273	273	100	100	100	unreviewed	0	0	1	273	1	273	0	561	Klebsiella pneumoniae
fig|573.5568.peg.536	trmL	tRNA (cytidine(34)-2'-O)-methyltransferase (EC 2.1.1.207) (tRNA (cytidine/uridine-2'-O-)-methyltransferase TrmL)	tr|W8USM3|W8USM3_KLEPN	157	157	157	100	100	100	unreviewed	0	0	1	157	1	157	2.06e-116	327	Klebsiella pneumoniae 30684/NJST258_2
fig|573.5568.peg.537	lldD	L-lactate dehydrogenase (EC 1.1.-.-)	sp|A6TFK0|LLDD_KLEP7	394	394	394	100	100	100	reviewed	0	0	1	394	1	394	0	805	Klebsiella pneumoniae subsp. pneumoniae (strain ATCC 700721 / MGH 78578)
fig|573.5568.peg.538	pdhR_1	DNA-binding transcriptional repressor LldR (Transcriptional regulator LldR)	tr|A0A2W0S2A8|A0A2W0S2A8_KLEPN	257	257	257	100	100	100	unreviewed	0	0	1	257	1	257	0	525	Klebsiella pneumoniae subsp. pneumoniae
fig|573.5568.peg.539	lldP	L-lactate permease	tr|W9BAI9|W9BAI9_KLEPN	551	551	551	100	100	100	unreviewed	0	0	1	551	1	551	0	1085	Klebsiella pneumoniae
fig|573.5568.peg.540	yibL	YibL protein	tr|R4YFZ6|R4YFZ6_KLEPR	120	120	120	100	100	100	unreviewed	0	0	1	120	1	120	4.42e-82	237	Klebsiella pneumoniae subsp. rhinoscleromatis SB3432
fig|573.5568.peg.541	yibT	YibT protein	tr|R4YFG5|R4YFG5_KLEPR	74	74	74	100	100	100	unreviewed	0	0	1	74	1	74	3.55e-50	153	Klebsiella pneumoniae subsp. rhinoscleromatis SB3432
fig|573.5568.peg.542	mtlR	Repressor for mtl	tr|A6TFJ5|A6TFJ5_KLEP7	198	199	198	100	100	99.4975	unreviewed	0	0	1	198	2	199	7.14e-145	402	Klebsiella pneumoniae subsp. pneumoniae (strain ATCC 700721 / MGH 78578)
fig|573.5568.peg.543	mtlD	Mannitol-1-phosphate 5-dehydrogenase (EC 1.1.1.17)	sp|B5XMV6|MTLD_KLEP3	382	382	382	99.215	100	100	reviewed	3	0	1	382	1	382	0	772	Klebsiella pneumoniae (strain 342)
fig|573.5568.peg.544	mtlA	PTS system mannitol-specific EIICBA component (EIICBA-Mtl) (EII-Mtl) [Includes: Mannitol permease IIC component (PTS system mannitol-specific EIIC component); Mannitol-specific phosphotransferase enzyme IIB component (EC 2.7.1.197) (PTS system mannitol-specific EIIB component); Mannitol-specific phosphotransferase enzyme IIA component (PTS system mannitol-specific EIIA component)]	sp|Q9XBM7|PTM3C_KLEPN	635	635	635	99.213	100	100	reviewed	5	0	1	635	1	635	0	1272	Klebsiella pneumoniae
fig|573.5568.peg.545	yiaW_2	DUF3302 domain-containing protein (GTPase) (Membrane protein)	tr|A0A085DE95|A0A085DE95_KLEPN	122	122	122	100	100	100	unreviewed	0	0	1	122	1	122	6.86e-88	252	Klebsiella pneumoniae
fig|573.5568.peg.546	yibH_7	Biotin/lipoyl-binding protein (HlyD family secretion protein) (Inner membrane protein YibH) (Tripartite multidrug resistance system membrane fusion protein)	tr|A0A0T5I8C4|A0A0T5I8C4_KLEPN	378	378	378	100	100	100	unreviewed	0	0	1	378	1	378	0	769	Klebsiella pneumoniae
fig|573.5568.peg.547	yibF_1	GST-like protein YibF (Glutathione S-transferase)	tr|A0A085DE93|A0A085DE93_KLEPN	202	202	202	100	100	100	unreviewed	0	0	1	202	1	202	3.59e-147	409	Klebsiella pneumoniae
fig|573.5568.peg.548	selA	L-seryl-tRNA(Sec) selenium transferase (EC 2.9.1.1) (Selenocysteine synthase) (Sec synthase) (Selenocysteinyl-tRNA(Sec) synthase)	sp|A6TFJ1|SELA_KLEP7	462	462	462	98.918	100	100	reviewed	5	0	1	462	1	462	0	922	Klebsiella pneumoniae subsp. pneumoniae (strain ATCC 700721 / MGH 78578)
fig|573.5568.peg.549	selB	Selenocysteine-specific elongation factor (SelB translation factor)	tr|A0A3F3B4F0|A0A3F3B4F0_KLEPN	613	613	613	100	100	100	unreviewed	0	0	1	613	1	613	0	1231	Klebsiella pneumoniae subsp. pneumoniae
fig|573.5568.peg.550	cooF	4Fe-4S binding protein (4Fe-4S dicluster domain-containing protein) (Effector protein) (Iron-sulfur protein) (electron transport protein HydN)	tr|W9BBF1|W9BBF1_KLEPN	161	161	161	100	100	100	unreviewed	0	0	1	161	1	161	6.6e-115	323	Klebsiella pneumoniae
fig|573.5568.peg.551	avtA	Valine--pyruvate transaminase	tr|A6TFI8|A6TFI8_KLEP7	418	418	418	100	100	100	unreviewed	0	0	1	418	1	418	0	864	Klebsiella pneumoniae subsp. pneumoniae (strain ATCC 700721 / MGH 78578)
fig|573.5568.peg.552	malS	Alpha-amylase (EC 3.2.1.1)	tr|A0A086IFM8|A0A086IFM8_KLEPN	677	677	677	100	100	100	unreviewed	0	0	1	677	1	677	0	1409	Klebsiella pneumoniae
fig|573.5568.peg.553	bax	ATP-binding protein	tr|A6TFI6|A6TFI6_KLEP7	187	187	187	99.465	100	100	unreviewed	1	0	1	187	1	187	3.19e-141	392	Klebsiella pneumoniae subsp. pneumoniae (strain ATCC 700721 / MGH 78578)
fig|573.5568.peg.554	xylR	Regulator of xyl operon	tr|A6TFI5|A6TFI5_KLEP7	392	392	392	100	100	100	unreviewed	0	0	1	392	1	392	0	814	Klebsiella pneumoniae subsp. pneumoniae (strain ATCC 700721 / MGH 78578)
fig|573.5568.peg.555	xylH	Xylose transport system permease protein XylH	tr|R4YG07|R4YG07_KLEPR	393	393	393	100	100	100	unreviewed	0	0	1	393	1	393	0	756	Klebsiella pneumoniae subsp. rhinoscleromatis SB3432
fig|573.5568.peg.556	xylG_3	D-xylose transport ATP-binding protein XylG (EC 3.6.3.17) (Lsa(A)_3_AY737526) (Xylose ABC transporter ATP-binding protein) (Xylose import ATP-binding protein XylG)	tr|W9BAK4|W9BAK4_KLEPN	513	513	513	100	100	100	unreviewed	0	0	1	513	1	513	0	1045	Klebsiella pneumoniae
fig|573.5568.peg.557	xylF	D-xylose ABC transporter substrate-binding protein	tr|A0A871B9L0|A0A871B9L0_KLEPN	331	351	331	100	100	94.302	unreviewed	0	0	1	331	21	351	0	670	Klebsiella pneumoniae subsp. pneumoniae
fig|573.5568.peg.558	xylA	Xylose isomerase (XI) (EC 5.3.1.5)	sp|P29442|XYLA_KLEPN	440	440	440	98.409	100	100	reviewed	7	0	1	440	1	440	0	913	Klebsiella pneumoniae
fig|573.5568.peg.559	xylB	Xylulose kinase (Xylulokinase) (EC 2.7.1.17)	sp|P29444|XYLB_KLEPN	484	483	484	95.661	100	100.207	reviewed	20	1	1	484	1	483	0	909	Klebsiella pneumoniae
fig|573.5568.peg.560	yiaB	Inner membrane protein YiaB	tr|A0A2W0VE82|A0A2W0VE82_KLEPN	123	123	123	100	100	100	unreviewed	0	0	1	123	1	123	6.06e-88	252	Klebsiella pneumoniae subsp. pneumoniae
fig|573.5568.peg.561	yiaA	Inner membrane protein YiaA (YiaB family inner membrane protein)	tr|W9BAL0|W9BAL0_KLEPN	148	148	148	100	100	100	unreviewed	0	0	1	148	1	148	1.29e-106	301	Klebsiella pneumoniae
fig|573.5568.peg.562	wecH	O-acetyltransferase WecH (EC 2.3.1.-)	tr|A0A3N0LE34|A0A3N0LE34_KLEPN	331	331	331	100	100	100	unreviewed	0	0	1	331	1	331	0	667	Klebsiella pneumoniae subsp. pneumoniae
fig|573.5568.peg.563		Outer membrane protein	tr|A0A9P2SBR0|A0A9P2SBR0_KLEPN	100	100	100	100	100	100	unreviewed	0	0	1	100	1	100	3.21e-72	211	Klebsiella pneumoniae subsp. pneumoniae WGLW5
fig|573.5568.peg.564	glyQ	Glycine--tRNA ligase alpha subunit (EC 6.1.1.14) (Glycyl-tRNA synthetase alpha subunit) (GlyRS)	sp|A6TFH5|SYGA_KLEP7	303	303	303	100	100	100	reviewed	0	0	1	303	1	303	0	635	Klebsiella pneumoniae subsp. pneumoniae (strain ATCC 700721 / MGH 78578)
fig|573.5568.peg.565	glyS	Glycine--tRNA ligase beta subunit (EC 6.1.1.14) (Glycyl-tRNA synthetase beta subunit) (GlyRS)	sp|A6TFH4|SYGB_KLEP7	689	689	689	100	100	100	reviewed	0	0	1	689	1	689	0	1404	Klebsiella pneumoniae subsp. pneumoniae (strain ATCC 700721 / MGH 78578)
fig|573.5568.peg.566	hokA_2	Hok/Gef family protein (Small toxic polypeptide)	tr|A0A1J0NU84|A0A1J0NU84_KLEPN	70	70	70	100	100	100	unreviewed	0	0	1	70	1	70	3.77e-47	145	Klebsiella pneumoniae
fig|573.5568.peg.567	yheS_2	ABC transporter ATP-binding protein	tr|A0A2L1BSD7|A0A2L1BSD7_KLEPN	539	539	539	99.443	100	100	unreviewed	3	0	1	539	1	539	0	1080	Klebsiella pneumoniae
fig|573.5568.peg.568	cspA	Cold shock protein CspA (Cold-shock protein) (RNA chaperone/anti-terminator) (RNA chaperone/antiterminator CspA)	tr|W9BMT6|W9BMT6_KLEPN	70	70	70	100	100	100	unreviewed	0	0	1	70	1	70	7.01e-46	142	Klebsiella pneumoniae
fig|573.5568.peg.569	yiaG	YiaG protein	tr|R4YJ30|R4YJ30_KLEPR	96	96	96	98.958	100	100	unreviewed	1	0	1	96	1	96	3.88e-66	195	Klebsiella pneumoniae subsp. rhinoscleromatis SB3432
fig|573.5568.peg.570	pcaK_4	4-hydroxybenzoate transporter (MFS transporter) (Tet(42)_1_EU523697)	tr|A0A086I5P7|A0A086I5P7_KLEPN	451	451	451	100	100	100	unreviewed	0	0	1	451	1	451	0	892	Klebsiella pneumoniae
fig|573.5568.peg.571		Uncharacterized protein	tr|W8VCX3|W8VCX3_KLEPN	40	49	40	100	100	81.6327	unreviewed	0	0	1	40	10	49	5.17e-23	82.8	Klebsiella pneumoniae 30684/NJST258_2
fig|573.5568.peg.572	yiaF	YiaF protein	tr|R4YFJ1|R4YFJ1_KLEPR	236	236	236	100	100	100	unreviewed	0	0	1	236	1	236	3.5e-173	477	Klebsiella pneumoniae subsp. rhinoscleromatis SB3432
fig|573.5568.peg.573	ghrB	Glyoxylate/hydroxypyruvate reductase B (EC 1.1.1.79) (EC 1.1.1.81)	sp|A6TFG7|GHRB_KLEP7	323	323	323	99.69	100	100	reviewed	1	0	1	323	1	323	0	666	Klebsiella pneumoniae subsp. pneumoniae (strain ATCC 700721 / MGH 78578)
fig|573.5568.peg.574	rhmT_2	2-ketogluconate transporter (MFS transporter)	tr|A0A2W0TG10|A0A2W0TG10_KLEPN	426	426	426	100	100	100	unreviewed	0	0	1	426	1	426	0	852	Klebsiella pneumoniae subsp. pneumoniae
fig|573.5568.peg.575	ydjH_1	2-ketogluconate kinase (EC 2.7.1.-)	tr|A0A377YYQ2|A0A377YYQ2_KLEPO	311	311	311	100	100	100	unreviewed	0	0	1	311	1	311	0	630	Klebsiella pneumoniae subsp. ozaenae
fig|573.5568.peg.576	kguE	Epimerase	tr|V5RAF9|V5RAF9_KLEPN	249	249	249	95.984	100	100	unreviewed	10	0	1	249	1	249	1.17e-176	487	Klebsiella pneumoniae subsp. pneumoniae
fig|573.5568.peg.577	rbsR_5	2-ketogluconate utilization repressor PtxS (HTH-type transcriptional regulator KdgR) (LacI family DNA-binding transcriptional regulator) (LacI family transcriptional regulator) (Substrate-binding domain-containing protein)	tr|W9B2D0|W9B2D0_KLEPN	338	338	338	100	100	100	unreviewed	0	0	1	338	1	338	0	688	Klebsiella pneumoniae
fig|573.5568.peg.578	yiaD	Outer membrane protein	tr|A6TFG2|A6TFG2_KLEP7	220	220	220	100	100	100	unreviewed	0	0	1	220	1	220	6.38e-158	437	Klebsiella pneumoniae subsp. pneumoniae (strain ATCC 700721 / MGH 78578)
fig|573.5568.peg.579	torZ	Biotin sulfoxide reductase (EC 1.7.2.3)	tr|A0A377YUV4|A0A377YUV4_KLEPO	776	776	776	100	100	100	unreviewed	0	0	1	776	1	776	0	1608	Klebsiella pneumoniae subsp. ozaenae
fig|573.5568.peg.580	yjaB_1	Acetyltransferase (N-acetyltransferase YjaB (EC 2.3.1.-))	tr|A0A086I5Q6|A0A086I5Q6_KLEPN	146	146	146	100	100	100	unreviewed	0	0	1	146	1	146	1.22e-106	301	Klebsiella pneumoniae
fig|573.5568.peg.581	tag	3-methyl-adenine DNA glycosylase I, constitutive	tr|A6TFF9|A6TFF9_KLEP7	193	193	193	100	100	100	unreviewed	0	0	1	193	1	193	3.71e-147	408	Klebsiella pneumoniae subsp. pneumoniae (strain ATCC 700721 / MGH 78578)
fig|573.5568.peg.582	yhjY	Autotransporter outer membrane beta-barrel domain-containing protein (Lipase (EC 3.1.1.3)) (Putative lipase)	tr|W9B2D4|W9B2D4_KLEPN	214	214	214	100	100	100	unreviewed	0	0	1	214	1	214	7.6e-158	436	Klebsiella pneumoniae
fig|573.5568.peg.583	yhjX	YhjX protein	tr|R4YIE4|R4YIE4_KLEPR	401	401	401	100	100	100	unreviewed	0	0	1	401	1	401	0	795	Klebsiella pneumoniae subsp. rhinoscleromatis SB3432
fig|573.5568.peg.584	eptB	Phosphoethanolamine transferase (EC 2.7.-.-)	tr|A0A377YXM1|A0A377YXM1_KLEPO	557	557	557	100	100	100	unreviewed	0	0	1	557	1	557	0	1167	Klebsiella pneumoniae subsp. ozaenae
fig|573.5568.peg.585		Ankyrin, brain variant 2	tr|W8UD78|W8UD78_KLEPN	464	488	464	100	100	95.082	unreviewed	0	0	1	464	25	488	0	937	Klebsiella pneumoniae 30684/NJST258_2
fig|573.5568.peg.586		Transposase	tr|W8VIB4|W8VIB4_KLEPN	173	173	173	100	100	100	unreviewed	0	0	1	173	1	173	1.63e-127	356	Klebsiella pneumoniae 30684/NJST258_2
fig|573.5568.peg.587	insK	Integrase core domain (Transposase) (Transposase InsK for insertion sequence element IS150)	tr|W9B7Q9|W9B7Q9_KLEPN	261	261	261	100	100	100	unreviewed	0	0	1	261	1	261	0	543	Klebsiella pneumoniae
fig|573.5568.peg.588	dppA_1	Periplasmic dipeptide transport protein	tr|A0A377YVR6|A0A377YVR6_KLEPO	535	535	535	100	100	100	unreviewed	0	0	1	535	1	535	0	1113	Klebsiella pneumoniae subsp. ozaenae
fig|573.5568.peg.589	dppB	DppB protein	tr|R4YGG6|R4YGG6_KLEPR	339	352	339	100	100	96.3068	unreviewed	0	0	1	339	14	352	0	670	Klebsiella pneumoniae subsp. rhinoscleromatis SB3432
fig|573.5568.peg.590	dppC	DppC protein	tr|R4YIE6|R4YIE6_KLEPR	300	300	300	100	100	100	unreviewed	0	0	1	300	1	300	0	593	Klebsiella pneumoniae subsp. rhinoscleromatis SB3432
fig|573.5568.peg.591	dppD	ABC-type dipeptide transporter (EC 7.4.2.9)	tr|R4YJ34|R4YJ34_KLEPR	327	327	327	100	100	100	unreviewed	0	0	1	327	1	327	0	669	Klebsiella pneumoniae subsp. rhinoscleromatis SB3432
fig|573.5568.peg.592	dppF	DppF protein	tr|R4YG35|R4YG35_KLEPR	337	337	337	100	100	100	unreviewed	0	0	1	337	1	337	0	692	Klebsiella pneumoniae subsp. rhinoscleromatis SB3432
fig|573.5568.peg.593		Uncharacterized protein	tr|W8UAS7|W8UAS7_KLEPN	59	59	59	100	100	100	unreviewed	0	0	1	59	1	59	3.85e-36	117	Klebsiella pneumoniae 30684/NJST258_2
fig|573.5568.peg.594	bcsO	Cellulose biosynthesis protein BcsO	tr|A0A422WI41|A0A422WI41_KLEPN	179	179	179	100	100	100	unreviewed	0	0	1	179	1	179	1.93e-125	352	Klebsiella pneumoniae subsp. pneumoniae
fig|573.5568.peg.595	yhjQ	Cellulose synthase operon protein YhjQ (Cellulose synthase, putative)	tr|A0A080T071|A0A080T071_KLEPN	263	267	247	99.595	93.9163	92.5094	unreviewed	1	0	17	263	21	267	0	501	Klebsiella pneumoniae
fig|573.5568.peg.596	bcsA	Cellulose synthase catalytic subunit [UDP-forming] (EC 2.4.1.12)	tr|A0A3N0LWV8|A0A3N0LWV8_KLEPN	703	703	703	100	100	100	unreviewed	0	0	1	703	1	703	0	1441	Klebsiella pneumoniae subsp. pneumoniae
fig|573.5568.peg.597	bcsB	Cyclic di-GMP-binding protein (Cellulose synthase regulatory subunit)	tr|A0A486PV73|A0A486PV73_KLEPN	811	811	811	99.877	100	100	unreviewed	1	0	1	811	1	811	0	1641	Klebsiella pneumoniae
fig|573.5568.peg.598	acsC	BCSC C-terminal domain-containing protein (Cellulose synthase operon protein C) (Tetratricopeptide repeat protein)	tr|A0A2V3K3X9|A0A2V3K3X9_KLEPN	1350	1350	1350	100	100	100	unreviewed	0	0	1	1350	1	1350	0	2726	Klebsiella pneumoniae
fig|573.5568.peg.599	acsD	Cellulose synthase operon protein D	tr|A0A377YXT4|A0A377YXT4_KLEPO	158	158	158	100	100	100	unreviewed	0	0	1	158	1	158	2.86e-117	329	Klebsiella pneumoniae subsp. ozaenae
fig|573.5568.peg.600		Glucanase (EC 3.2.1.-)	tr|W8VCZ3|W8VCZ3_KLEPN	333	333	333	100	100	100	unreviewed	0	0	1	333	1	333	0	675	Klebsiella pneumoniae 30684/NJST258_2
fig|573.5568.peg.601	bcsG	Cellulose biosynthesis protein BcsG (EC 2.7.8.-)	tr|A0A2U0LPX8|A0A2U0LPX8_KLEPN	559	559	559	100	100	100	unreviewed	0	0	1	559	1	559	0	1143	Klebsiella pneumoniae
fig|573.5568.peg.602	bcsF	Celllulose biosynthesis operon protein BcsF/YhjT (Cellulose biosynthesis protein BcsF) (Membrane protein)	tr|W9B2F4|W9B2F4_KLEPN	65	65	65	100	100	100	unreviewed	0	0	1	65	1	65	6.76e-42	132	Klebsiella pneumoniae
fig|573.5568.peg.603	bcsE	Cyclic di-GMP binding protein BcsE (Cellulose biosynthesis protein BcsE)	sp|A6TFD9|BCSE_KLEP7	517	517	517	100	100	100	reviewed	0	0	1	517	1	517	0	1072	Klebsiella pneumoniae subsp. pneumoniae (strain ATCC 700721 / MGH 78578)
fig|573.5568.peg.604	yhjR	Cellulose biosynthesis protein BcsR	tr|A6TFD8|A6TFD8_KLEP7	62	62	62	100	100	100	unreviewed	0	0	1	62	1	62	1.58e-40	128	Klebsiella pneumoniae subsp. pneumoniae (strain ATCC 700721 / MGH 78578)
fig|573.5568.peg.605	bcsQ	Cell division protein (Cellulose biosynthesis protein BcsQ) (Cellulose synthase operon protein YhjQ)	tr|W9BBL1|W9BBL1_KLEPN	243	243	243	100	100	100	unreviewed	0	0	1	243	1	243	5.12e-178	490	Klebsiella pneumoniae
fig|573.5568.peg.606	bcsA	Cellulose synthase catalytic subunit [UDP-forming] (EC 2.4.1.12)	tr|A0A4S7WUP1|A0A4S7WUP1_KLEPN	872	872	872	99.885	100	100	unreviewed	1	0	1	872	1	872	0	1798	Klebsiella pneumoniae
fig|573.5568.peg.607	bcsB	Cyclic di-GMP-binding protein (Cellulose synthase regulatory subunit)	tr|A0A422WJ08|A0A422WJ08_KLEPN	781	781	781	100	100	100	unreviewed	0	0	1	781	1	781	0	1590	Klebsiella pneumoniae subsp. pneumoniae
fig|573.5568.peg.608	bcsZ	cellulase (EC 3.2.1.4)	tr|A0A3N0KI31|A0A3N0KI31_KLEPN	369	369	369	100	100	100	unreviewed	0	0	1	369	1	369	0	753	Klebsiella pneumoniae subsp. pneumoniae
fig|573.5568.peg.609	bcsC	Cellulose biosynthesis protein BcsC (Cellulose synthase operon protein C)	tr|A0A0J2FQN3|A0A0J2FQN3_KLEPN	1158	1158	1158	100	100	100	unreviewed	0	0	1	1158	1	1158	0	2344	Klebsiella pneumoniae
fig|573.5568.peg.610		Uncharacterized protein	tr|W8VD01|W8VD01_KLEPN	38	38	38	100	100	100	unreviewed	0	0	1	38	1	38	3.03e-21	77.8	Klebsiella pneumoniae 30684/NJST258_2
fig|573.5568.peg.611	yhjK	Biofilm formation regulator HmsP (Phytochrome-like protein cph2) (Protein yhjK)	tr|W9BBL7|W9BBL7_KLEPN	668	668	668	100	100	100	unreviewed	0	0	1	668	1	668	0	1352	Klebsiella pneumoniae
fig|573.5568.peg.612	dctA	C4-dicarboxylate transport protein	sp|A6TFD1|DCTA_KLEP7	428	428	428	100	100	100	reviewed	0	0	1	428	1	428	0	849	Klebsiella pneumoniae subsp. pneumoniae (strain ATCC 700721 / MGH 78578)
fig|573.5568.peg.613	yhjJ	Peptidase	tr|A6TFD0|A6TFD0_KLEP7	500	500	500	100	100	100	unreviewed	0	0	1	500	1	500	0	1021	Klebsiella pneumoniae subsp. pneumoniae (strain ATCC 700721 / MGH 78578)
fig|573.5568.peg.614	kdgK	Ketodeoxygluconokinase	tr|A6TFC9|A6TFC9_KLEP7	309	309	309	100	100	100	unreviewed	0	0	1	309	1	309	0	637	Klebsiella pneumoniae subsp. pneumoniae (strain ATCC 700721 / MGH 78578)
fig|573.5568.peg.615		Antibiotic biosynthesis monooxygenase	tr|W8VD03|W8VD03_KLEPN	61	78	61	98.361	100	78.2051	unreviewed	1	0	1	61	18	78	9.71e-41	129	Klebsiella pneumoniae 30684/NJST258_2
fig|573.5568.peg.616	yhjG	AsmA domain-containing protein	tr|A6TFC8|A6TFC8_KLEP7	683	683	683	99.561	100	100	unreviewed	3	0	1	683	1	683	0	1374	Klebsiella pneumoniae subsp. pneumoniae (strain ATCC 700721 / MGH 78578)
fig|573.5568.peg.617	yhjE_2	Inner membrane metabolite transport protein YhjE (MFS transporter)	tr|A0A2U0LQ91|A0A2U0LQ91_KLEPN	440	440	440	100	100	100	unreviewed	0	0	1	440	1	440	0	864	Klebsiella pneumoniae
fig|573.5568.peg.618	yhjD	Inner membrane protein YhjD	tr|A6TFC6|A6TFC6_KLEP7	343	343	343	100	100	100	unreviewed	0	0	1	343	1	343	0	698	Klebsiella pneumoniae subsp. pneumoniae (strain ATCC 700721 / MGH 78578)
fig|573.5568.peg.619	dmlR_9	LysR family transcriptional regulator YhjC	tr|A0A378ANU5|A0A378ANU5_KLEPO	299	299	299	100	100	100	unreviewed	0	0	1	299	1	299	0	610	Klebsiella pneumoniae subsp. ozaenae
fig|573.5568.peg.620	fabG_3	3-oxoacyl-[acyl-carrier-protein] reductase FabG (EC 1.1.1.100) (Oxidoreductase) (SDR family oxidoreductase)	tr|A0A0C7F367|A0A0C7F367_KLEPN	252	252	252	100	100	100	unreviewed	0	0	1	252	1	252	0	505	Klebsiella pneumoniae
fig|573.5568.peg.621	speG_1	Putative acetyltransferase (EC 2.3.1.57)	tr|A0A378AN10|A0A378AN10_KLEPO	177	177	177	100	100	100	unreviewed	0	0	1	177	1	177	3.94e-130	363	Klebsiella pneumoniae subsp. ozaenae
fig|573.5568.peg.622	treF	Cytoplasmic trehalase (EC 3.2.1.28) (Alpha,alpha-trehalase) (Alpha,alpha-trehalose glucohydrolase)	tr|W8UN47|W8UN47_KLEPN	550	550	550	100	100	100	unreviewed	0	0	1	550	1	550	0	1137	Klebsiella pneumoniae 30684/NJST258_2
fig|573.5568.peg.623	mdh_1	Iron-containing alcohol dehydrogenase (EC 1.1.1.244) (Long-chain-alcohol dehydrogenase 1 (EC 1.1.1.192))	tr|A0A0J2GNX2|A0A0J2GNX2_KLEPN	397	397	397	100	100	100	unreviewed	0	0	1	397	1	397	0	787	Klebsiella pneumoniae
fig|573.5568.peg.624	gstB_2	Glutathione S-transferase (EC 2.5.1.18) (Putative glutathione S-transferase)	tr|W9B2H3|W9B2H3_KLEPN	214	207	207	100	96.729	100	unreviewed	0	0	8	214	1	207	1.5e-156	433	Klebsiella pneumoniae
fig|573.5568.peg.625	gor	Gor protein	tr|R4YFN1|R4YFN1_KLEPR	450	450	450	100	100	100	unreviewed	0	0	1	450	1	450	0	928	Klebsiella pneumoniae subsp. rhinoscleromatis SB3432
fig|573.5568.peg.626	rlmJ	Ribosomal RNA large subunit methyltransferase J (EC 2.1.1.266) (23S rRNA (adenine(2030)-N6)-methyltransferase) (23S rRNA m6A2030 methyltransferase)	tr|W8USX1|W8USX1_KLEPN	280	318	280	100	100	88.0503	unreviewed	0	0	1	280	39	318	0	580	Klebsiella pneumoniae 30684/NJST258_2
fig|573.5568.peg.627	phoC_2	Major phosphate-irrepressible acid phosphatase (EC 3.1.3.2) (PAP2 family protein)	tr|A0A086IKC2|A0A086IKC2_KLEPN	423	423	423	100	100	100	unreviewed	0	0	1	423	1	423	0	862	Klebsiella pneumoniae
fig|573.5568.peg.628	prlC	oligopeptidase A (EC 3.4.24.70)	tr|W9BAS3|W9BAS3_KLEPN	680	680	680	100	100	100	unreviewed	0	0	1	680	1	680	0	1410	Klebsiella pneumoniae
fig|573.5568.peg.629	rsmJ	Ribosomal RNA small subunit methyltransferase J (EC 2.1.1.242) (16S rRNA m2G1516 methyltransferase) (rRNA (guanine-N(2)-)-methyltransferase)	sp|A6TFB5|RSMJ_KLEP7	250	250	249	99.598	99.6	99.6	reviewed	1	0	1	249	1	249	0	498	Klebsiella pneumoniae subsp. pneumoniae (strain ATCC 700721 / MGH 78578)
fig|573.5568.peg.630	yhiP	Dipeptide and tripeptide permease B	tr|A6TFB4|A6TFB4_KLEP7	490	490	490	100	100	100	unreviewed	0	0	1	490	1	490	0	980	Klebsiella pneumoniae subsp. pneumoniae (strain ATCC 700721 / MGH 78578)
fig|573.5568.peg.631	uspA	Universal stress protein	tr|R4YIG1|R4YIG1_KLEPR	145	145	145	100	100	100	unreviewed	0	0	1	145	1	145	9.25e-105	296	Klebsiella pneumoniae subsp. rhinoscleromatis SB3432
fig|573.5568.peg.632	uspB	Universal stress protein B	sp|B5XN50|USPB_KLEP3	111	111	111	100	100	100	reviewed	0	0	1	111	1	111	1.05e-78	228	Klebsiella pneumoniae (strain 342)
fig|573.5568.peg.633	pitA	Phosphate transporter	tr|W9BAS7|W9BAS7_KLEPN	498	498	498	100	100	100	unreviewed	0	0	1	498	1	498	0	1004	Klebsiella pneumoniae
fig|573.5568.peg.634	yhiN	Oxidoreductase	tr|A0A2U0N7P7|A0A2U0N7P7_KLEPN	382	382	382	100	100	100	unreviewed	0	0	1	382	1	382	0	787	Klebsiella pneumoniae
fig|573.5568.peg.635	mgtE	MgtE protein	tr|R4YGJ9|R4YGJ9_KLEPR	337	312	313	99.361	92.8783	100.321	unreviewed	1	1	25	337	1	312	0	621	Klebsiella pneumoniae subsp. rhinoscleromatis SB3432
fig|573.5568.peg.636	nikR	Nickel-responsive regulator	sp|A6TFA8|NIKR_KLEP7	132	132	132	100	100	100	reviewed	0	0	1	132	1	132	5.45e-92	263	Klebsiella pneumoniae subsp. pneumoniae (strain ATCC 700721 / MGH 78578)
fig|573.5568.peg.637	nikE	Nickel import ATP-binding protein NikE (EC 7.2.2.11)	tr|A0A422Z0G8|A0A422Z0G8_KLEPN	263	263	263	100	100	100	unreviewed	0	0	1	263	1	263	0	521	Klebsiella pneumoniae subsp. pneumoniae
fig|573.5568.peg.638	gsiA_9	ABC transporter ATP-binding protein (ATP-binding cassette domain-containing protein) (Nickel import ATP-binding protein NikD) (Nickel transport ATP-binding protein NikD (EC 3.6.3.-)) (Otr(C)_1_AY509111)	tr|A0A210UP64|A0A210UP64_KLEPN	254	254	254	100	100	100	unreviewed	0	0	1	254	1	254	0	507	Klebsiella pneumoniae
fig|573.5568.peg.639	nikC	Nickel ABC transporter permease subunit NikC (Nickel transport system permease protein NikC)	tr|W9B2I7|W9B2I7_KLEPN	277	277	277	100	100	100	unreviewed	0	0	1	277	1	277	0	539	Klebsiella pneumoniae
fig|573.5568.peg.640	nikB	Nickel ABC transporter permease subunit NikB (Nickel transport system permease protein NikB)	tr|W9B1N7|W9B1N7_KLEPN	314	314	314	100	100	100	unreviewed	0	0	1	314	1	314	0	615	Klebsiella pneumoniae
fig|573.5568.peg.641	nikA	Nickel ABC transporter, nickel/metallophore periplasmic binding protein	tr|A0A3N0MKH8|A0A3N0MKH8_KLEPN	522	522	522	100	100	100	unreviewed	0	0	1	522	1	522	0	1065	Klebsiella pneumoniae subsp. pneumoniae
fig|573.5568.peg.642	allS_5	HTH-type transcriptional activator AllS (LysR family transcriptional regulator)	tr|W9BBQ0|W9BBQ0_KLEPN	286	286	286	100	100	100	unreviewed	0	0	1	286	1	286	0	572	Klebsiella pneumoniae
fig|573.5568.peg.643	padC	Phenolic acid decarboxylase (EC 4.1.1.-)	tr|W9BAT5|W9BAT5_KLEPN	168	168	168	100	100	100	unreviewed	0	0	1	168	1	168	4.08e-126	352	Klebsiella pneumoniae
fig|573.5568.peg.644	arnB	UDP-4-amino-4-deoxy-L-arabinose--oxoglutarate aminotransferase (EC 2.6.1.87) (UDP-(beta-L-threo-pentapyranosyl-4''-ulose diphosphate) aminotransferase) (UDP-Ara4O aminotransferase) (UDP-4-amino-4-deoxy-L-arabinose aminotransferase)	sp|A6TFA0|ARNB_KLEP7	379	379	379	99.736	100	100	reviewed	1	0	1	379	1	379	0	781	Klebsiella pneumoniae subsp. pneumoniae (strain ATCC 700721 / MGH 78578)
fig|573.5568.peg.645	arnC	Undecaprenyl-phosphate 4-deoxy-4-formamido-L-arabinose transferase (EC 2.4.2.53) (Undecaprenyl-phosphate Ara4FN transferase) (Ara4FN transferase)	sp|A6TF99|ARNC_KLEP7	327	327	327	100	100	100	reviewed	0	0	1	327	1	327	0	672	Klebsiella pneumoniae subsp. pneumoniae (strain ATCC 700721 / MGH 78578)
fig|573.5568.peg.646	arnA	Bifunctional polymyxin resistance protein ArnA [Includes: UDP-4-amino-4-deoxy-L-arabinose formyltransferase (EC 2.1.2.13) (ArnAFT) (UDP-L-Ara4N formyltransferase); UDP-glucuronic acid oxidase, UDP-4-keto-hexauronic acid decarboxylating (EC 1.1.1.305) (ArnADH) (UDP-GlcUA decarboxylase) (UDP-glucuronic acid dehydrogenase)]	sp|A6TF98|ARNA_KLEP7	661	661	661	99.849	100	100	reviewed	1	0	1	661	1	661	0	1365	Klebsiella pneumoniae subsp. pneumoniae (strain ATCC 700721 / MGH 78578)
fig|573.5568.peg.647	arnD	Probable 4-deoxy-4-formamido-L-arabinose-phosphoundecaprenol deformylase ArnD (EC 3.5.1.n3)	sp|A6TF97|ARND_KLEP7	300	300	300	99	100	100	reviewed	3	0	1	300	1	300	0	607	Klebsiella pneumoniae subsp. pneumoniae (strain ATCC 700721 / MGH 78578)
fig|573.5568.peg.648	arnT	Undecaprenyl phosphate-alpha-4-amino-4-deoxy-L-arabinose arabinosyl transferase (EC 2.4.2.43) (4-amino-4-deoxy-L-arabinose lipid A transferase) (Lipid IV(A) 4-amino-4-deoxy-L-arabinosyltransferase) (Undecaprenyl phosphate-alpha-L-Ara4N transferase)	sp|A6TF96|ARNT_KLEP7	551	551	551	99.456	100	100	reviewed	3	0	1	551	1	551	0	1100	Klebsiella pneumoniae subsp. pneumoniae (strain ATCC 700721 / MGH 78578)
fig|573.5568.peg.649	arnE	Probable 4-amino-4-deoxy-L-arabinose-phosphoundecaprenol flippase subunit ArnE (L-Ara4N-phosphoundecaprenol flippase subunit ArnE) (Undecaprenyl phosphate-aminoarabinose flippase subunit ArnE)	sp|A6TF95|ARNE_KLEP7	112	112	112	100	100	100	reviewed	0	0	1	112	1	112	3.43e-74	217	Klebsiella pneumoniae subsp. pneumoniae (strain ATCC 700721 / MGH 78578)
fig|573.5568.peg.650	arnF	Probable 4-amino-4-deoxy-L-arabinose-phosphoundecaprenol flippase subunit ArnF (L-Ara4N-phosphoundecaprenol flippase subunit ArnF) (Undecaprenyl phosphate-aminoarabinose flippase subunit ArnF)	sp|A6TF94|ARNF_KLEP7	126	126	126	100	100	100	reviewed	0	0	1	126	1	126	2.37e-84	243	Klebsiella pneumoniae subsp. pneumoniae (strain ATCC 700721 / MGH 78578)
fig|573.5568.peg.651	yhhT	YhhT protein	tr|R4YJ46|R4YJ46_KLEPR	349	358	349	100	100	97.486	unreviewed	0	0	1	349	10	358	0	682	Klebsiella pneumoniae subsp. rhinoscleromatis SB3432
fig|573.5568.peg.652	yhhS_1	Uncharacterized MFS-type transporter BANRA_00272	tr|A0A086IKE7|A0A086IKE7_KLEPN	406	406	406	100	100	100	unreviewed	0	0	1	406	1	406	0	785	Klebsiella pneumoniae
fig|573.5568.peg.653	dcrB	Inner membrane lipoprotein DcrB	tr|W8UDE7|W8UDE7_KLEPN	185	187	185	100	100	98.9305	unreviewed	0	0	1	185	3	187	6.36e-133	371	Klebsiella pneumoniae 30684/NJST258_2
fig|573.5568.peg.654	yhhQ	Probable queuosine precursor transporter (Q precursor transporter)	tr|R4YGL4|R4YGL4_KLEPR	221	221	221	100	100	100	unreviewed	0	0	1	221	1	221	4.9e-159	440	Klebsiella pneumoniae subsp. rhinoscleromatis SB3432
fig|573.5568.peg.655	tusA	Sulfur carrier protein TusA (Sulfur mediator TusA) (Sulfur transfer protein TusA) (tRNA 2-thiouridine synthesizing protein A)	sp|B5XTL8|TUSA_KLEP3	81	81	81	100	100	100	reviewed	0	0	1	81	1	81	1.81e-55	167	Klebsiella pneumoniae (strain 342)
fig|573.5568.peg.656	zntA	Zn(II)/Cd(II)/Pb(II) translocating P-type ATPase ZntA	tr|A0A3N0KJ76|A0A3N0KJ76_KLEPN	736	736	736	100	100	100	unreviewed	0	0	1	736	1	736	0	1452	Klebsiella pneumoniae subsp. pneumoniae
fig|573.5568.peg.657	yhhN	Enzyme	tr|A6TF87|A6TF87_KLEP7	208	208	208	99.519	100	100	unreviewed	1	0	1	208	1	208	5.28e-145	404	Klebsiella pneumoniae subsp. pneumoniae (strain ATCC 700721 / MGH 78578)
fig|573.5568.peg.658	yhhM	Receptor	tr|A6TF86|A6TF86_KLEP7	116	119	116	100	100	97.479	unreviewed	0	0	1	116	4	119	5.81e-82	237	Klebsiella pneumoniae subsp. pneumoniae (strain ATCC 700721 / MGH 78578)
fig|573.5568.peg.659	yhhL	YhhL protein	tr|R4YGL8|R4YGL8_KLEPR	91	91	91	100	100	100	unreviewed	0	0	1	91	1	91	2.92e-59	177	Klebsiella pneumoniae subsp. rhinoscleromatis SB3432
fig|573.5568.peg.660	rsmD	Ribosomal RNA small subunit methyltransferase D (EC 2.1.1.171)	tr|W9B1T8|W9B1T8_KLEPN	198	198	198	100	100	100	unreviewed	0	0	1	198	1	198	5.89e-147	407	Klebsiella pneumoniae
fig|573.5568.peg.661	ftsY	Signal recognition particle receptor FtsY (SRP receptor) (EC 3.6.5.4)	tr|W8UN87|W8UN87_KLEPN	507	517	507	100	100	98.0658	unreviewed	0	0	1	507	11	517	0	996	Klebsiella pneumoniae 30684/NJST258_2
fig|573.5568.peg.662	ftsE	Cell division ATP-binding protein FtsE	tr|W8UB10|W8UB10_KLEPN	222	222	222	100	100	100	unreviewed	0	0	1	222	1	222	1.43e-161	446	Klebsiella pneumoniae 30684/NJST258_2
fig|573.5568.peg.663	ftsX	Cell division protein FtsX	tr|A0A7Z7TMV2|A0A7Z7TMV2_KLEPN	351	351	351	100	100	100	unreviewed	0	0	1	351	1	351	0	717	Klebsiella pneumoniae
fig|573.5568.peg.664	rpoH	RNA polymerase sigma factor RpoH (RNA polymerase sigma-32 factor)	tr|W8UT19|W8UT19_KLEPN	284	284	284	100	100	100	unreviewed	0	0	1	284	1	284	0	584	Klebsiella pneumoniae 30684/NJST258_2
fig|573.5568.peg.665	gabR_3	Aminotransferase class I/II-fold pyridoxal phosphate-dependent enzyme (HTH-type transcriptional regulatory protein gabR) (PLP-dependent aminotransferase family protein) (Transcriptional regulator GabR)	tr|A0A081M0L5|A0A081M0L5_KLEPN	507	507	507	100	100	100	unreviewed	0	0	1	507	1	507	0	1035	Klebsiella pneumoniae
fig|573.5568.peg.666	puuE	4-aminobutyrate aminotransferase PuuE (4-aminobutyrate--2-oxoglutarate transaminase) (Aspartate aminotransferase family protein) (Gamma-aminobutyrate:alpha-ketoglutarate aminotransferase (EC 2.6.1.19))	tr|W9BMV5|W9BMV5_KLEPN	421	421	421	100	100	100	unreviewed	0	0	1	421	1	421	0	863	Klebsiella pneumoniae
fig|573.5568.peg.667	tyrP_2	Tyrosine-specific transporter	tr|A0A486SDV6|A0A486SDV6_KLEPN	414	439	414	100	100	94.3052	unreviewed	0	0	1	414	26	439	0	826	Klebsiella pneumoniae
fig|573.5568.peg.668	livJ	High-affinity branched-chain amino acid ABC transporter, periplasmic Leu/Ile/Val-binding protein	tr|B5XTN1|B5XTN1_KLEP3	365	367	365	100	100	99.455	unreviewed	0	0	1	365	3	367	0	741	Klebsiella pneumoniae (strain 342)
fig|573.5568.peg.669	panZ	PanD regulatory factor	tr|R4YIH6|R4YIH6_KLEPR	127	127	127	100	100	100	unreviewed	0	0	1	127	1	127	1.38e-91	262	Klebsiella pneumoniae subsp. rhinoscleromatis SB3432
fig|573.5568.peg.670		Alpha-L-fucosidase	tr|A0A3F3C351|A0A3F3C351_KLEPN	47	47	47	100	100	100	unreviewed	0	0	1	47	1	47	3.48e-27	93.6	Klebsiella pneumoniae subsp. pneumoniae
fig|573.5568.peg.671	livK	High-affinity leucine-specific transport system (Leucine-specific-binding protein)	tr|A0A330UUJ0|A0A330UUJ0_KLEPN	369	401	369	100	100	92.02	unreviewed	0	0	1	369	33	401	0	757	Klebsiella pneumoniae
fig|573.5568.peg.672	livH	LivH protein	tr|R4YGB9|R4YGB9_KLEPR	308	308	308	100	100	100	unreviewed	0	0	1	308	1	308	0	609	Klebsiella pneumoniae subsp. rhinoscleromatis SB3432
fig|573.5568.peg.673	livM	Branched chain amino acid ABC transporter permease LivM (High-affinity branched-chain amino acid ABC transporter permease LivM)	tr|A0A422VQU3|A0A422VQU3_KLEPN	425	425	425	100	100	100	unreviewed	0	0	1	425	1	425	0	837	Klebsiella pneumoniae subsp. pneumoniae
fig|573.5568.peg.674	livG	High-affinity branched-chain amino acid transport ATP-binding protein LivG (LIV-I protein G)	tr|R4YGM9|R4YGM9_KLEPR	255	255	255	100	100	100	unreviewed	0	0	1	255	1	255	0	520	Klebsiella pneumoniae subsp. rhinoscleromatis SB3432
fig|573.5568.peg.675	livF	High-affinity branched-chain amino acid transport ATP-binding protein	tr|R4YIH8|R4YIH8_KLEPR	237	237	237	100	100	100	unreviewed	0	0	1	237	1	237	1.89e-176	485	Klebsiella pneumoniae subsp. rhinoscleromatis SB3432
fig|573.5568.peg.676	yefM	Antitoxin	tr|A0A086ILX7|A0A086ILX7_KLEPN	73	73	73	100	100	100	unreviewed	0	0	1	73	1	73	1.56e-48	149	Klebsiella pneumoniae
fig|573.5568.peg.677		Death ON curing protein	tr|W8VD46|W8VD46_KLEPN	122	122	122	100	100	100	unreviewed	0	0	1	122	1	122	3.45e-86	248	Klebsiella pneumoniae 30684/NJST258_2
fig|573.5568.peg.678	lacE_2	sn-glycerol-3-phosphate-binding periplasmic protein UgpB	tr|W9BBW5|W9BBW5_KLEPN	438	438	438	100	100	100	unreviewed	0	0	1	438	1	438	0	909	Klebsiella pneumoniae
fig|573.5568.peg.679	ugpA_1	sn-glycerol-3-phosphate transport system permease protein UgpA	tr|W9BB04|W9BB04_KLEPN	295	295	295	100	100	100	unreviewed	0	0	1	295	1	295	0	582	Klebsiella pneumoniae
fig|573.5568.peg.680	ugpE	sn-glycerol-3-phosphate transport system permease protein UgpE	tr|W8UB53|W8UB53_KLEPN	281	281	281	100	100	100	unreviewed	0	0	1	281	1	281	0	558	Klebsiella pneumoniae 30684/NJST258_2
fig|573.5568.peg.681	ugpC	Sn-glycerol-3-phosphate import ATP-binding protein UgpC (sn-glycerol-3-phosphate ABC transporter ATP-binding protein UgpC)	tr|A0A3N0NPA3|A0A3N0NPA3_KLEPN	356	356	356	100	100	100	unreviewed	0	0	1	356	1	356	0	724	Klebsiella pneumoniae subsp. pneumoniae
fig|573.5568.peg.682	ugpQ	Glycerophosphodiester phosphodiesterase (EC 3.1.4.46)	tr|A0A430I694|A0A430I694_KLEPN	246	246	246	100	100	100	unreviewed	0	0	1	246	1	246	0	504	Klebsiella pneumoniae subsp. pneumoniae
fig|573.5568.peg.683	yhhA	DUF2756 family protein	tr|A6TF61|A6TF61_KLEP7	106	106	106	98.113	100	100	unreviewed	2	0	1	106	1	106	8.77e-67	197	Klebsiella pneumoniae subsp. pneumoniae (strain ATCC 700721 / MGH 78578)
fig|573.5568.peg.684	ggt	Glutathione hydrolase proenzyme (EC 2.3.2.2) (EC 3.4.19.13) [Cleaved into: Glutathione hydrolase large chain; Glutathione hydrolase small chain]	tr|A0A3N0N9L8|A0A3N0N9L8_KLEPN	581	581	581	100	100	100	unreviewed	0	0	1	581	1	581	0	1189	Klebsiella pneumoniae subsp. pneumoniae
fig|573.5568.peg.685	yhhY	N-acetyltransferase (EC 2.3.1.-)	tr|A0A7U1K034|A0A7U1K034_KLEPN	162	158	158	99.367	97.5309	100	unreviewed	1	0	5	162	1	158	6.44e-117	328	Klebsiella pneumoniae subsp. pneumoniae
fig|573.5568.peg.686		Ccm1 protein	tr|W8UDM2|W8UDM2_KLEPN	214	214	214	100	100	100	unreviewed	0	0	1	214	1	214	1.6e-158	438	Klebsiella pneumoniae 30684/NJST258_2
fig|573.5568.peg.687	yhhX	Dehydrogenase (EC 1.-.-.-) (Oxidoreductase)	tr|A0A2V3K5L2|A0A2V3K5L2_KLEPN	345	345	345	100	100	100	unreviewed	0	0	1	345	1	345	0	719	Klebsiella pneumoniae
fig|573.5568.peg.688	yhhW_2	Cupin domain-containing protein (Pirin family protein) (Qercetin 2,3-dioxygenase (EC 1.13.11.24)) (Quercetin 2,3-dioxygenase)	tr|W9BBX4|W9BBX4_KLEPN	231	231	231	100	100	100	unreviewed	0	0	1	231	1	231	3.85e-175	481	Klebsiella pneumoniae
fig|573.5568.peg.689	gntR	Gluconate operon transcriptional repressor GntR (Gluconate utilization system Gnt-I transcriptional repressor) (Transcriptional regulator)	tr|W9BB10|W9BB10_KLEPN	331	331	331	100	100	100	unreviewed	0	0	1	331	1	331	0	679	Klebsiella pneumoniae
fig|573.5568.peg.690	gntK	Gluconokinase (EC 2.7.1.12)	tr|A0A2X3GZ73|A0A2X3GZ73_KLEPN	176	176	176	100	100	100	unreviewed	0	0	1	176	1	176	2.59e-131	366	Klebsiella pneumoniae subsp. pneumoniae
fig|573.5568.peg.691	gntU	Gluconate transporter (Low-affinity gluconate/H+ symporter GntU)	tr|W9B1W3|W9B1W3_KLEPN	446	446	446	100	100	100	unreviewed	0	0	1	446	1	446	0	874	Klebsiella pneumoniae
fig|573.5568.peg.692		Transposase	tr|W8VD75|W8VD75_KLEPN	120	120	120	100	100	100	unreviewed	0	0	1	120	1	120	1.66e-86	248	Klebsiella pneumoniae 30684/NJST258_2
fig|573.5568.peg.693	asd	Aspartate-semialdehyde dehydrogenase (ASA dehydrogenase) (ASADH) (EC 1.2.1.11) (Aspartate-beta-semialdehyde dehydrogenase)	tr|W8UT80|W8UT80_KLEPN	368	384	368	100	100	95.8333	unreviewed	0	0	1	368	17	384	0	757	Klebsiella pneumoniae 30684/NJST258_2
fig|573.5568.peg.694	glgB	1,4-alpha-glucan branching enzyme GlgB (EC 2.4.1.18) (1,4-alpha-D-glucan:1,4-alpha-D-glucan 6-glucosyl-transferase) (Alpha-(1->4)-glucan branching enzyme) (Glycogen branching enzyme) (BE)	sp|A6TF51|GLGB_KLEP7	728	728	728	99.863	100	100	reviewed	1	0	1	728	1	728	0	1499	Klebsiella pneumoniae subsp. pneumoniae (strain ATCC 700721 / MGH 78578)
fig|573.5568.peg.695	glgX	Glycogen debranching enzyme (EC 3.2.1.196) (Limit dextrin alpha-1,6-maltotetraose-hydrolase)	sp|A6TF50|GLGX_KLEP7	658	658	658	99.544	100	100	reviewed	3	0	1	658	1	658	0	1350	Klebsiella pneumoniae subsp. pneumoniae (strain ATCC 700721 / MGH 78578)
fig|573.5568.peg.696	glgC	Glucose-1-phosphate adenylyltransferase (EC 2.7.7.27) (ADP-glucose pyrophosphorylase) (ADPGlc PPase) (ADP-glucose synthase)	sp|A6TF49|GLGC_KLEP7	431	431	431	100	100	100	reviewed	0	0	1	431	1	431	0	898	Klebsiella pneumoniae subsp. pneumoniae (strain ATCC 700721 / MGH 78578)
fig|573.5568.peg.697	glgA	Glycogen synthase (EC 2.4.1.21) (Starch [bacterial glycogen] synthase)	sp|A6TF48|GLGA_KLEP7	477	477	477	100	100	100	reviewed	0	0	1	477	1	477	0	978	Klebsiella pneumoniae subsp. pneumoniae (strain ATCC 700721 / MGH 78578)
fig|573.5568.peg.698	glgP	Alpha-1,4 glucan phosphorylase (EC 2.4.1.1)	tr|A6TF47|A6TF47_KLEP7	815	815	815	100	100	100	unreviewed	0	0	1	815	1	815	0	1691	Klebsiella pneumoniae subsp. pneumoniae (strain ATCC 700721 / MGH 78578)
fig|573.5568.peg.699	higB2	Toxin HigB2 (Type II toxin-antitoxin system RelE/ParE family toxin) (Uncharacterized protein conserved in bacteria)	tr|A0A098CAH3|A0A098CAH3_KLEPN	115	115	115	100	100	100	unreviewed	0	0	1	115	1	115	2.43e-84	243	Klebsiella pneumoniae
fig|573.5568.peg.700	higA_1	Antitoxin HigA1 (Helix-turn-helix domain-containing protein) (Transcriptional regulator) (XRE family transcriptional regulator)	tr|A0A086IJW5|A0A086IJW5_KLEPN	99	99	99	100	100	100	unreviewed	0	0	1	99	1	99	3e-67	198	Klebsiella pneumoniae
fig|573.5568.peg.701	glpD	Glycerol-3-phosphate dehydrogenase (EC 1.1.5.3)	tr|W9B2P5|W9B2P5_KLEPN	502	502	502	100	100	100	unreviewed	0	0	1	502	1	502	0	1031	Klebsiella pneumoniae
fig|573.5568.peg.702	glpE	Thiosulfate sulfurtransferase GlpE (EC 2.8.1.1)	sp|A6TF44|GLPE_KLEP7	109	109	109	100	100	100	reviewed	0	0	1	109	1	109	3.18e-80	232	Klebsiella pneumoniae subsp. pneumoniae (strain ATCC 700721 / MGH 78578)
fig|573.5568.peg.703	glpG	Rhomboid protease GlpG (EC 3.4.21.105) (Intramembrane serine protease)	sp|A6TF43|GLPG_KLEP7	274	276	274	100	100	99.2754	reviewed	0	0	1	274	3	276	0	555	Klebsiella pneumoniae subsp. pneumoniae (strain ATCC 700721 / MGH 78578)
fig|573.5568.peg.704	glpR	GlpR protein	tr|R4Y572|R4Y572_KLEPR	252	252	252	100	100	100	unreviewed	0	0	1	252	1	252	0	516	Klebsiella pneumoniae subsp. rhinoscleromatis SB3432
fig|573.5568.peg.705	malT	HTH-type transcriptional regulator MalT (ATP-dependent transcriptional activator MalT)	sp|A6TF41|MALT_KLEP7	901	901	901	99.889	100	100	reviewed	1	0	1	901	1	901	0	1843	Klebsiella pneumoniae subsp. pneumoniae (strain ATCC 700721 / MGH 78578)
fig|573.5568.peg.706
fig|573.5568.peg.707	malP	Alpha-1,4 glucan phosphorylase (EC 2.4.1.1)	tr|A6TF40|A6TF40_KLEP7	796	796	796	100	100	100	unreviewed	0	0	1	796	1	796	0	1651	Klebsiella pneumoniae subsp. pneumoniae (strain ATCC 700721 / MGH 78578)
fig|573.5568.peg.708	malQ	4-alpha-glucanotransferase (EC 2.4.1.25) (Amylomaltase) (Disproportionating enzyme)	tr|R4Y540|R4Y540_KLEPR	697	697	697	100	100	100	unreviewed	0	0	1	697	1	697	0	1443	Klebsiella pneumoniae subsp. rhinoscleromatis SB3432
fig|573.5568.peg.709	gntT	Gluconate transporter (Gnt-I system) (High-affinity gluconate transporter GntT)	tr|W9BMW3|W9BMW3_KLEPN	438	438	438	100	100	100	unreviewed	0	0	1	438	1	438	0	857	Klebsiella pneumoniae
fig|573.5568.peg.710	nfuA	Fe/S biogenesis protein NfuA	sp|B5XTS2|NFUA_KLEP3	191	191	191	100	100	100	reviewed	0	0	1	191	1	191	1.66e-142	396	Klebsiella pneumoniae (strain 342)
fig|573.5568.peg.711	gntX	DNA utilization protein GntX	tr|A0A3N0P529|A0A3N0P529_KLEPN	224	224	224	100	100	100	unreviewed	0	0	1	224	1	224	1.63e-160	444	Klebsiella pneumoniae subsp. pneumoniae
fig|573.5568.peg.712	bioH	Pimeloyl-[acyl-carrier protein] methyl ester esterase (EC 3.1.1.85) (Biotin synthesis protein BioH) (Carboxylesterase BioH)	sp|A6TF35|BIOH_KLEP7	257	257	257	99.611	100	100	reviewed	1	0	1	257	1	257	0	516	Klebsiella pneumoniae subsp. pneumoniae (strain ATCC 700721 / MGH 78578)
fig|573.5568.peg.713	bhsA_2	Exported protein	tr|A0A377YZL0|A0A377YZL0_KLEPO	89	89	89	100	100	100	unreviewed	0	0	1	89	1	89	1.95e-60	180	Klebsiella pneumoniae subsp. ozaenae
fig|573.5568.peg.714	feoC	Probable [Fe-S]-dependent transcriptional repressor	sp|A6TF33|FEOC_KLEP7	79	79	79	100	100	100	reviewed	0	0	1	79	1	79	9.52e-52	157	Klebsiella pneumoniae subsp. pneumoniae (strain ATCC 700721 / MGH 78578)
fig|573.5568.peg.715	feoB	Ferrous iron transport protein B	tr|A0A430I661|A0A430I661_KLEPN	772	772	772	100	100	100	unreviewed	0	0	1	772	1	772	0	1578	Klebsiella pneumoniae subsp. pneumoniae
fig|573.5568.peg.716	feoA	Fe(2+) transport protein A (Ferrous iron transport protein A) (Iron transporter)	tr|W9BB34|W9BB34_KLEPN	75	75	75	100	100	100	unreviewed	0	0	1	75	1	75	4.45e-50	153	Klebsiella pneumoniae
fig|573.5568.peg.717	yhgF	30S ribosomal protein S1 (RNA-binding transcriptional accessory protein) (S1 RNA-binding domain-containing protein) (Transcription accessory protein)	tr|A0A2U0N0A5|A0A2U0N0A5_KLEPN	776	776	776	100	100	100	unreviewed	0	0	1	776	1	776	0	1588	Klebsiella pneumoniae
fig|573.5568.peg.718	greB	Transcription elongation factor GreB (Transcript cleavage factor GreB)	tr|W8UB83|W8UB83_KLEPN	200	200	200	100	100	100	unreviewed	0	0	1	200	1	200	9.4e-149	412	Klebsiella pneumoniae 30684/NJST258_2
fig|573.5568.peg.719	ompR	DNA-binding dual transcriptional regulator OmpR (Transcriptional regulatory protein OmpR)	tr|R4Y583|R4Y583_KLEPR	239	244	239	100	100	97.9508	unreviewed	0	0	1	239	6	244	4.48e-176	485	Klebsiella pneumoniae subsp. rhinoscleromatis SB3432
fig|573.5568.peg.720	envZ	Sensor histidine kinase EnvZ (EC 2.7.13.3)	tr|W9BBZ6|W9BBZ6_KLEPN	451	451	451	100	100	100	unreviewed	0	0	1	451	1	451	0	920	Klebsiella pneumoniae
fig|573.5568.peg.721	pckA	Phosphoenolpyruvate carboxykinase (ATP) (PCK) (PEP carboxykinase) (PEPCK) (EC 4.1.1.49)	tr|W8UTA8|W8UTA8_KLEPN	540	540	540	100	100	100	unreviewed	0	0	1	540	1	540	0	1122	Klebsiella pneumoniae 30684/NJST258_2
fig|573.5568.peg.722		Uncharacterized protein	tr|W8UNF8|W8UNF8_KLEPN	53	53	53	100	100	100	unreviewed	0	0	1	53	1	53	5.86e-35	113	Klebsiella pneumoniae 30684/NJST258_2
fig|573.5568.peg.723	hslO	33 kDa chaperonin (Heat shock protein 33 homolog) (HSP33)	tr|A0A9P2S928|A0A9P2S928_KLEPN	292	292	292	100	100	100	unreviewed	0	0	1	292	1	292	0	604	Klebsiella pneumoniae subsp. pneumoniae WGLW5
fig|573.5568.peg.724	hslR	Heat shock protein 15	tr|W9B1Y9|W9B1Y9_KLEPN	133	133	133	100	100	100	unreviewed	0	0	1	133	1	133	2.79e-95	271	Klebsiella pneumoniae
fig|573.5568.peg.725	yrfG	GMP/IMP nucleotidase (EC 3.1.3.5)	tr|A0A430I697|A0A430I697_KLEPN	227	227	227	100	100	100	unreviewed	0	0	1	227	1	227	1.25e-170	470	Klebsiella pneumoniae subsp. pneumoniae
fig|573.5568.peg.726	igaA	IgaA (Intracellular growth attenuator family protein)	tr|A0A081M0F7|A0A081M0F7_KLEPN	709	709	709	100	100	100	unreviewed	0	0	1	709	1	709	0	1458	Klebsiella pneumoniae
fig|573.5568.peg.727	nudE	ADP compounds hydrolase NudE (EC 3.6.1.-)	tr|A0A1L5UCY2|A0A1L5UCY2_KLEPN	186	188	186	100	100	98.9362	unreviewed	0	0	1	186	3	188	1.49e-135	378	Klebsiella pneumoniae
fig|573.5568.peg.728	mrcA	Penicillin-binding protein 1A (EC 2.4.1.129) (EC 3.4.16.4)	tr|A0A3N0MUN2|A0A3N0MUN2_KLEPN	852	852	852	100	100	100	unreviewed	0	0	1	852	1	852	0	1757	Klebsiella pneumoniae subsp. pneumoniae
fig|573.5568.peg.729	hofM	HofM protein	tr|R4Y590|R4Y590_KLEPR	266	274	266	99.624	100	97.0803	unreviewed	1	0	1	266	9	274	0	525	Klebsiella pneumoniae subsp. rhinoscleromatis SB3432
fig|573.5568.peg.730	yrfC	Pilus assembly protein PilN	tr|A6TF18|A6TF18_KLEP7	177	177	177	99.435	100	100	unreviewed	1	0	1	177	1	177	1.58e-121	342	Klebsiella pneumoniae subsp. pneumoniae (strain ATCC 700721 / MGH 78578)
fig|573.5568.peg.731	yrfB	Pilus assembly protein PilO	tr|A6TF17|A6TF17_KLEP7	142	142	142	99.296	100	100	unreviewed	1	0	1	142	1	142	1.17e-96	276	Klebsiella pneumoniae subsp. pneumoniae (strain ATCC 700721 / MGH 78578)
fig|573.5568.peg.732	pilQ	DNA transporter HofQ (DNA uptake porin HofQ) (Outer membrane porin HofQ) (type IV pilus biogenesis and Competence protein PilQ)	tr|W9B2R4|W9B2R4_KLEPN	414	414	414	100	100	100	unreviewed	0	0	1	414	1	414	0	826	Klebsiella pneumoniae
fig|573.5568.peg.733	aroK	Shikimate kinase 1 (SK 1) (EC 2.7.1.71)	tr|W8VD99|W8VD99_KLEPN	173	173	173	100	100	100	unreviewed	0	0	1	173	1	173	2.94e-125	351	Klebsiella pneumoniae 30684/NJST258_2
fig|573.5568.peg.734	aroB	3-dehydroquinate synthase (DHQS) (EC 4.2.3.4)	sp|A6TF13|AROB_KLEP7	364	364	364	99.725	100	100	reviewed	1	0	1	364	1	364	0	743	Klebsiella pneumoniae subsp. pneumoniae (strain ATCC 700721 / MGH 78578)
fig|573.5568.peg.735	damX	Cell division protein DamX	tr|W8UNG8|W8UNG8_KLEPN	428	428	428	100	100	100	unreviewed	0	0	1	428	1	428	0	861	Klebsiella pneumoniae 30684/NJST258_2
fig|573.5568.peg.736	dam	Site-specific DNA-methyltransferase (adenine-specific) (EC 2.1.1.72)	tr|Q1XIR0|Q1XIR0_KLEPN	275	275	275	100	100	100	unreviewed	0	0	1	275	1	275	0	574	Klebsiella pneumoniae
fig|573.5568.peg.737	rpe	Ribulose-phosphate 3-epimerase (EC 5.1.3.1)	tr|W1DNK6|W1DNK6_KLEPN	225	225	225	100	100	100	unreviewed	0	0	1	225	1	225	6.38e-166	458	Klebsiella pneumoniae IS43
fig|573.5568.peg.738	gph	Phosphoglycolate phosphatase (PGP) (PGPase) (EC 3.1.3.18)	tr|A0A3N0N9R6|A0A3N0N9R6_KLEPN	253	253	253	100	100	100	unreviewed	0	0	1	253	1	253	0	510	Klebsiella pneumoniae subsp. pneumoniae
fig|573.5568.peg.739	trpS	Tryptophan--tRNA ligase (EC 6.1.1.2) (Tryptophanyl-tRNA synthetase) (TrpRS)	tr|W8UTC1|W8UTC1_KLEPN	334	334	334	100	100	100	unreviewed	0	0	1	334	1	334	0	699	Klebsiella pneumoniae 30684/NJST258_2
fig|573.5568.peg.740	cysG2	Siroheme synthase 2 [Includes: Uroporphyrinogen-III C-methyltransferase 2 (Urogen III methylase 2) (EC 2.1.1.107) (SUMT 2) (Uroporphyrinogen III methylase 2) (UROM 2); Precorrin-2 dehydrogenase 2 (EC 1.3.1.76); Sirohydrochlorin ferrochelatase 2 (EC 4.99.1.4)]	sp|A6TF07|CYSG2_KLEP7	457	457	457	100	100	100	reviewed	0	0	1	457	1	457	0	929	Klebsiella pneumoniae subsp. pneumoniae (strain ATCC 700721 / MGH 78578)
fig|573.5568.peg.741	nirD	NirD protein	tr|R4Y4X5|R4Y4X5_KLEPR	108	108	108	100	100	100	unreviewed	0	0	1	108	1	108	9.88e-77	223	Klebsiella pneumoniae subsp. rhinoscleromatis SB3432
fig|573.5568.peg.742	rubB	Nitrite reductase [NAD(P)H] (EC 1.7.1.4) (Nitrite reductase large subunit (EC 1.7.1.15)) (Nitrite reductase subunit NirD) (Rubredoxin-NAD(+) reductase (EC 1.18.1.1))	tr|W9B2S1|W9B2S1_KLEPN	847	847	847	100	100	100	unreviewed	0	0	1	847	1	847	0	1757	Klebsiella pneumoniae
fig|573.5568.peg.743		Uncharacterized protein	tr|A0A9P2S9V5|A0A9P2S9V5_KLEPN	33	33	33	100	100	100	unreviewed	0	0	1	33	1	33	1.66e-19	73.2	Klebsiella pneumoniae subsp. pneumoniae WGLW5
fig|573.5568.peg.744	codA	Cytosine deaminase (EC 3.5.4.1)	tr|A0A378AKG3|A0A378AKG3_KLEPO	440	440	440	100	100	100	unreviewed	0	0	1	440	1	440	0	910	Klebsiella pneumoniae subsp. ozaenae
fig|573.5568.peg.745	tsgA	Protein TsgA homolog	tr|A0A9P2SCB2|A0A9P2SCB2_KLEPN	395	395	395	100	100	100	unreviewed	0	0	1	395	1	395	0	793	Klebsiella pneumoniae subsp. pneumoniae WGLW5
fig|573.5568.peg.746	ppiA	Peptidyl-prolyl cis-trans isomerase (PPIase) (EC 5.2.1.8)	tr|W9BC12|W9BC12_KLEPN	189	189	189	100	100	100	unreviewed	0	0	1	189	1	189	3.94e-139	387	Klebsiella pneumoniae
fig|573.5568.peg.747	yhfG	YhfG protein	tr|R4Y4X8|R4Y4X8_KLEPR	55	55	55	100	100	100	unreviewed	0	0	1	55	1	55	2.69e-33	109	Klebsiella pneumoniae subsp. rhinoscleromatis SB3432
fig|573.5568.peg.748	fic	protein adenylyltransferase (EC 2.7.7.108)	tr|W9B2S5|W9B2S5_KLEPN	200	200	200	100	100	100	unreviewed	0	0	1	200	1	200	4.97e-149	413	Klebsiella pneumoniae
fig|573.5568.peg.749	pabA	PabA protein	tr|R4Y8I7|R4Y8I7_KLEPR	187	187	187	100	100	100	unreviewed	0	0	1	187	1	187	2.38e-139	387	Klebsiella pneumoniae subsp. rhinoscleromatis SB3432
fig|573.5568.peg.750	argD	Acetylornithine/succinyldiaminopimelate aminotransferase (ACOAT) (DapATase) (Succinyldiaminopimelate transferase) (EC 2.6.1.11) (EC 2.6.1.17)	tr|W8UNI1|W8UNI1_KLEPN	406	406	406	100	100	100	unreviewed	0	0	1	406	1	406	0	835	Klebsiella pneumoniae 30684/NJST258_2
fig|573.5568.peg.751	yccS_2	FUSC family protein (YccS/YhfK family integral membrane protein) (inner membrane protein YccS)	tr|A0A086ILQ6|A0A086ILQ6_KLEPN	692	692	692	100	100	100	unreviewed	0	0	1	692	1	692	0	1419	Klebsiella pneumoniae
fig|573.5568.peg.752	crp	Catabolite activator protein (Catabolite gene activator) (cAMP receptor protein) (cAMP regulatory protein)	tr|W9BB63|W9BB63_KLEPN	210	210	210	100	100	100	unreviewed	0	0	1	210	1	210	9.67e-158	436	Klebsiella pneumoniae
fig|573.5568.peg.753	yhfA	OsmC family protein	tr|A6TEZ5|A6TEZ5_KLEP7	134	134	134	100	100	100	unreviewed	0	0	1	134	1	134	1.21e-97	278	Klebsiella pneumoniae subsp. pneumoniae (strain ATCC 700721 / MGH 78578)
fig|573.5568.peg.754	prkB	Phosphoribulokinase (EC 2.7.1.19)	tr|A6TEZ4|A6TEZ4_KLEP7	289	289	289	100	100	100	unreviewed	0	0	1	289	1	289	0	600	Klebsiella pneumoniae subsp. pneumoniae (strain ATCC 700721 / MGH 78578)
fig|573.5568.peg.755		UPF0270 protein KPK_0377	sp|B5XN72|Y377_KLEP3	72	72	72	100	100	100	reviewed	0	0	1	72	1	72	7.97e-49	149	Klebsiella pneumoniae (strain 342)
fig|573.5568.peg.756	yheT	Hydrolase	tr|A0A0C7K7X5|A0A0C7K7X5_KLEPN	340	340	340	100	100	100	unreviewed	0	0	1	340	1	340	0	707	Klebsiella pneumoniae
fig|573.5568.peg.757	yheS_2	ABC transporter ATP-binding protein (Glutathione-regulated potassium-efflux system ATP-binding protein) (OptrA_10_KT862776)	tr|A0A086ILQ0|A0A086ILQ0_KLEPN	634	634	634	100	100	100	unreviewed	0	0	1	634	1	634	0	1296	Klebsiella pneumoniae
fig|573.5568.peg.758	kefG	Glutathione-regulated potassium-efflux system ancillary protein KefG (Putative quinone oxidoreductase KefG) (EC 1.6.5.2)	tr|W8UTD8|W8UTD8_KLEPN	186	204	186	100	100	91.1765	unreviewed	0	0	1	186	19	204	2.15e-139	388	Klebsiella pneumoniae 30684/NJST258_2
fig|573.5568.peg.759	kefB	Glutathione-regulated potassium-efflux system protein KefB (K(+)/H(+) antiporter)	sp|B5XN76|KEFB_KLEP3	601	601	601	99.501	100	100	reviewed	3	0	1	601	1	601	0	1190	Klebsiella pneumoniae (strain 342)
fig|573.5568.peg.760	yheV	Cytoplasmic protein	tr|A6TEY8|A6TEY8_KLEP7	66	66	66	100	100	100	unreviewed	0	0	1	66	1	66	5.11e-44	137	Klebsiella pneumoniae subsp. pneumoniae (strain ATCC 700721 / MGH 78578)
fig|573.5568.peg.761	slyD	Peptidyl-prolyl cis-trans isomerase (EC 5.2.1.8)	tr|A6TEY7|A6TEY7_KLEP7	195	195	195	100	100	100	unreviewed	0	0	1	195	1	195	6.13e-137	382	Klebsiella pneumoniae subsp. pneumoniae (strain ATCC 700721 / MGH 78578)
fig|573.5568.peg.762	slyX	Protein SlyX	sp|B5XN79|SLYX_KLEP3	72	72	72	100	100	100	reviewed	0	0	1	72	1	72	8.87e-47	144	Klebsiella pneumoniae (strain 342)
fig|573.5568.peg.763	fkpA	Peptidyl-prolyl cis-trans isomerase (EC 5.2.1.8)	tr|A0A3N0MUE6|A0A3N0MUE6_KLEPN	276	276	276	100	100	100	unreviewed	0	0	1	276	1	276	0	545	Klebsiella pneumoniae subsp. pneumoniae
fig|573.5568.peg.764	yheO	Regulator	tr|A6TEY4|A6TEY4_KLEP7	240	240	240	100	100	100	unreviewed	0	0	1	240	1	240	4.72e-180	495	Klebsiella pneumoniae subsp. pneumoniae (strain ATCC 700721 / MGH 78578)
fig|573.5568.peg.765	tusD	Sulfurtransferase TusD (EC 2.8.1.-) (tRNA 2-thiouridine synthesizing protein D)	sp|A6TEY3|TUSD_KLEP7	128	128	128	100	100	100	reviewed	0	0	1	128	1	128	2.1e-91	261	Klebsiella pneumoniae subsp. pneumoniae (strain ATCC 700721 / MGH 78578)
fig|573.5568.peg.766	tusC	Protein TusC (tRNA 2-thiouridine synthesizing protein C)	sp|A6TEY2|TUSC_KLEP7	119	119	119	99.16	100	100	reviewed	1	0	1	119	1	119	7.02e-82	237	Klebsiella pneumoniae subsp. pneumoniae (strain ATCC 700721 / MGH 78578)
fig|573.5568.peg.767	tusB	Protein TusB (tRNA 2-thiouridine synthesizing protein B)	sp|A6TEY1|TUSB_KLEP7	95	95	95	100	100	100	reviewed	0	0	1	95	1	95	1.31e-63	189	Klebsiella pneumoniae subsp. pneumoniae (strain ATCC 700721 / MGH 78578)
fig|573.5568.peg.768	rpsL	Small ribosomal subunit protein uS12 (30S ribosomal protein S12)	sp|B5XN85|RS12_KLEP3	124	124	124	100	100	100	reviewed	0	0	1	124	1	124	1.14e-87	252	Klebsiella pneumoniae (strain 342)
fig|573.5568.peg.769	rpsG	Small ribosomal subunit protein uS7 (30S ribosomal protein S7)	sp|A6TEX9|RS7_KLEP7	156	156	156	99.359	100	100	reviewed	1	0	1	156	1	156	7.61e-112	315	Klebsiella pneumoniae subsp. pneumoniae (strain ATCC 700721 / MGH 78578)
fig|573.5568.peg.770	fusA	Elongation factor G (EF-G)	tr|W8UBD0|W8UBD0_KLEPN	704	704	704	100	100	100	unreviewed	0	0	1	704	1	704	0	1449	Klebsiella pneumoniae 30684/NJST258_2
fig|573.5568.peg.771	tufA; tufB	Elongation factor Tu (EF-Tu)	sp|A6TEX7|EFTU_KLEP7	394	394	394	100	100	100	reviewed	0	0	1	394	1	394	0	797	Klebsiella pneumoniae subsp. pneumoniae (strain ATCC 700721 / MGH 78578)
fig|573.5568.peg.772	bfd	Bacterioferritin-associated ferredoxin	tr|B5XN89|B5XN89_KLEP3	64	64	64	100	100	100	unreviewed	0	0	1	64	1	64	2.29e-42	132	Klebsiella pneumoniae (strain 342)
fig|573.5568.peg.773	bfr	Bacterioferritin (EC 1.16.3.1)	tr|A0A378AK33|A0A378AK33_KLEPO	158	158	158	100	100	100	unreviewed	0	0	1	158	1	158	2.18e-111	314	Klebsiella pneumoniae subsp. ozaenae
fig|573.5568.peg.774	outO_2	Leader peptidase (Prepilin peptidase) (Type 4 prepilin-like proteins leader peptide-processing enzyme)	tr|A0A0J2FQL2|A0A0J2FQL2_KLEPN	173	173	173	100	100	100	unreviewed	0	0	1	173	1	173	1.22e-120	339	Klebsiella pneumoniae
fig|573.5568.peg.775	rpsJ	Small ribosomal subunit protein uS10 (30S ribosomal protein S10)	sp|B5XN93|RS10_KLEP3	103	103	103	100	100	100	reviewed	0	0	1	103	1	103	6.1e-71	208	Klebsiella pneumoniae (strain 342)
fig|573.5568.peg.776	rplC	Large ribosomal subunit protein uL3 (50S ribosomal protein L3)	sp|B5XN94|RL3_KLEP3	209	209	209	100	100	100	reviewed	0	0	1	209	1	209	1.62e-150	417	Klebsiella pneumoniae (strain 342)
fig|573.5568.peg.777	rplD	Large ribosomal subunit protein uL4 (50S ribosomal protein L4)	sp|B5XN95|RL4_KLEP3	201	201	201	100	100	100	reviewed	0	0	1	201	1	201	5.69e-147	408	Klebsiella pneumoniae (strain 342)
fig|573.5568.peg.778	rplW	Large ribosomal subunit protein uL23	tr|W8VDE7|W8VDE7_KLEPN	100	100	100	100	100	100	unreviewed	0	0	1	100	1	100	2.57e-67	198	Klebsiella pneumoniae 30684/NJST258_2
fig|573.5568.peg.779	rplB	Large ribosomal subunit protein uL2 (50S ribosomal protein L2)	sp|B5XN97|RL2_KLEP3	273	273	273	100	100	100	reviewed	0	0	1	273	1	273	0	554	Klebsiella pneumoniae (strain 342)
fig|573.5568.peg.780	rpsS	Small ribosomal subunit protein uS19 (30S ribosomal protein S19)	sp|B5XN98|RS19_KLEP3	92	92	92	100	100	100	reviewed	0	0	1	92	1	92	6.37e-64	189	Klebsiella pneumoniae (strain 342)
fig|573.5568.peg.781	rplV	Large ribosomal subunit protein uL22 (50S ribosomal protein L22)	sp|B5XN99|RL22_KLEP3	110	110	110	100	100	100	reviewed	0	0	1	110	1	110	6.03e-75	218	Klebsiella pneumoniae (strain 342)
fig|573.5568.peg.782	rpsC	Small ribosomal subunit protein uS3 (30S ribosomal protein S3)	sp|B5XNA0|RS3_KLEP3	232	232	232	100	100	100	reviewed	0	0	1	232	1	232	2.95e-170	469	Klebsiella pneumoniae (strain 342)
fig|573.5568.peg.783	rplP	Large ribosomal subunit protein uL16 (50S ribosomal protein L16)	sp|B5XNA1|RL16_KLEP3	136	136	136	100	100	100	reviewed	0	0	1	136	1	136	1.07e-95	273	Klebsiella pneumoniae (strain 342)
fig|573.5568.peg.784	rpmC	Large ribosomal subunit protein uL29 (50S ribosomal protein L29)	sp|B5XNA2|RL29_KLEP3	63	63	63	100	100	100	reviewed	0	0	1	63	1	63	5.48e-38	122	Klebsiella pneumoniae (strain 342)
fig|573.5568.peg.785	rpsQ	Small ribosomal subunit protein uS17 (30S ribosomal protein S17)	sp|A6TEW3|RS17_KLEP7	84	84	84	100	100	100	reviewed	0	0	1	84	1	84	1.02e-56	170	Klebsiella pneumoniae subsp. pneumoniae (strain ATCC 700721 / MGH 78578)
fig|573.5568.peg.786	rplN	Large ribosomal subunit protein uL14 (50S ribosomal protein L14)	sp|A6TEW2|RL14_KLEP7	123	123	123	100	100	100	reviewed	0	0	1	123	1	123	1.22e-85	246	Klebsiella pneumoniae subsp. pneumoniae (strain ATCC 700721 / MGH 78578)
fig|573.5568.peg.787	rplX	Large ribosomal subunit protein uL24 (50S ribosomal protein L24)	sp|A6TEW1|RL24_KLEP7	104	104	104	100	100	100	reviewed	0	0	1	104	1	104	3.06e-69	204	Klebsiella pneumoniae subsp. pneumoniae (strain ATCC 700721 / MGH 78578)
fig|573.5568.peg.788	rplE	Large ribosomal subunit protein uL5 (50S ribosomal protein L5)	sp|A6TEW0|RL5_KLEP7	179	179	179	100	100	100	reviewed	0	0	1	179	1	179	2.27e-131	367	Klebsiella pneumoniae subsp. pneumoniae (strain ATCC 700721 / MGH 78578)
fig|573.5568.peg.789	rpsN	Small ribosomal subunit protein uS14 (30S ribosomal protein S14)	sp|B5XNA6|RS14_KLEP3	101	101	101	100	100	100	reviewed	0	0	1	101	1	101	5.17e-70	205	Klebsiella pneumoniae (strain 342)
fig|573.5568.peg.790	rpsH	Small ribosomal subunit protein uS8 (30S ribosomal protein S8)	sp|A6TEV8|RS8_KLEP7	130	130	130	100	100	100	reviewed	0	0	1	130	1	130	5.24e-92	263	Klebsiella pneumoniae subsp. pneumoniae (strain ATCC 700721 / MGH 78578)
fig|573.5568.peg.791	rplF	Large ribosomal subunit protein uL6 (50S ribosomal protein L6)	sp|A6TEV7|RL6_KLEP7	177	177	177	100	100	100	reviewed	0	0	1	177	1	177	1.03e-127	357	Klebsiella pneumoniae subsp. pneumoniae (strain ATCC 700721 / MGH 78578)
fig|573.5568.peg.792	rplR	Large ribosomal subunit protein uL18 (50S ribosomal protein L18)	sp|A6TEV6|RL18_KLEP7	117	117	117	100	100	100	reviewed	0	0	1	117	1	117	2.5e-80	233	Klebsiella pneumoniae subsp. pneumoniae (strain ATCC 700721 / MGH 78578)
fig|573.5568.peg.793	rpsE	Small ribosomal subunit protein uS5 (30S ribosomal protein S5)	sp|A6TEV5|RS5_KLEP7	167	167	167	100	100	100	reviewed	0	0	1	167	1	167	3.72e-119	335	Klebsiella pneumoniae subsp. pneumoniae (strain ATCC 700721 / MGH 78578)
fig|573.5568.peg.794	rpmD	Large ribosomal subunit protein uL30 (50S ribosomal protein L30)	sp|B5XNB1|RL30_KLEP3	59	59	59	100	100	100	reviewed	0	0	1	59	1	59	4.52e-37	119	Klebsiella pneumoniae (strain 342)
fig|573.5568.peg.795	rplO	Large ribosomal subunit protein uL15 (50S ribosomal protein L15)	sp|B5XNB2|RL15_KLEP3	144	144	144	100	100	100	reviewed	0	0	1	144	1	144	6.55e-98	279	Klebsiella pneumoniae (strain 342)
fig|573.5568.peg.796	secY	Protein translocase subunit SecY	tr|W8UBI5|W8UBI5_KLEPN	443	443	443	100	100	100	unreviewed	0	0	1	443	1	443	0	887	Klebsiella pneumoniae 30684/NJST258_2
fig|573.5568.peg.797
fig|573.5568.peg.798	rpsM	Small ribosomal subunit protein uS13 (30S ribosomal protein S13)	sp|B5XNB4|RS13_KLEP3	118	118	118	100	100	100	reviewed	0	0	1	118	1	118	1.68e-81	236	Klebsiella pneumoniae (strain 342)
fig|573.5568.peg.799		Small ribosomal subunit protein uS11 (30S ribosomal protein S11)	tr|A0A0H3H3V1|A0A0H3H3V1_KLEPH	45	45	45	100	100	100	unreviewed	0	0	1	45	1	45	1.07e-26	92	Klebsiella pneumoniae subsp. pneumoniae (strain HS11286)
fig|573.5568.peg.800	rpsD	Small ribosomal subunit protein uS4 (30S ribosomal protein S4)	sp|B5XNB5|RS4_KLEP3	206	206	206	100	100	100	reviewed	0	0	1	206	1	206	1.13e-151	420	Klebsiella pneumoniae (strain 342)
fig|573.5568.peg.801	rpoA	DNA-directed RNA polymerase subunit alpha (RNAP subunit alpha) (EC 2.7.7.6) (RNA polymerase subunit alpha) (Transcriptase subunit alpha)	sp|A6TEU8|RPOA_KLEP7	329	329	329	100	100	100	reviewed	0	0	1	329	1	329	0	662	Klebsiella pneumoniae subsp. pneumoniae (strain ATCC 700721 / MGH 78578)
fig|573.5568.peg.802	rplQ	Large ribosomal subunit protein bL17 (50S ribosomal protein L17)	sp|B5XNB7|RL17_KLEP3	128	128	128	100	100	100	reviewed	0	0	1	128	1	128	5.05e-91	261	Klebsiella pneumoniae (strain 342)
fig|573.5568.peg.803	yhdN	DnaJ homologue subfamily C member 28 conserved domain-containing protein	tr|A6TEU6|A6TEU6_KLEP7	122	122	122	99.18	100	100	unreviewed	1	0	1	122	1	122	9.53e-84	242	Klebsiella pneumoniae subsp. pneumoniae (strain ATCC 700721 / MGH 78578)
fig|573.5568.peg.804	zntR	Zn(2+)-responsive transcriptional regulator	tr|A0A3N0LDY9|A0A3N0LDY9_KLEPN	141	141	141	100	100	100	unreviewed	0	0	1	141	1	141	1.95e-102	290	Klebsiella pneumoniae subsp. pneumoniae
fig|573.5568.peg.805	mscL	Large-conductance mechanosensitive channel	sp|B5XNC0|MSCL_KLEP3	137	137	137	100	100	100	reviewed	0	0	1	137	1	137	5.66e-95	271	Klebsiella pneumoniae (strain 342)
fig|573.5568.peg.806	trkA	Trk system potassium uptake protein TrkA	tr|R4YI88|R4YI88_KLEPR	458	458	458	100	100	100	unreviewed	0	0	1	458	1	458	0	927	Klebsiella pneumoniae subsp. rhinoscleromatis SB3432
fig|573.5568.peg.807	rsmB	Ribosomal RNA small subunit methyltransferase B (EC 2.1.1.176) (16S rRNA m5C967 methyltransferase) (rRNA (cytosine-C(5)-)-methyltransferase RsmB)	sp|A6TEU2|RSMB_KLEP7	431	431	431	98.376	100	100	reviewed	7	0	1	431	1	431	0	873	Klebsiella pneumoniae subsp. pneumoniae (strain ATCC 700721 / MGH 78578)
fig|573.5568.peg.808	fmt	Methionyl-tRNA formyltransferase (EC 2.1.2.9)	sp|A6TEU1|FMT_KLEP7	315	315	315	99.683	100	100	reviewed	1	0	1	315	1	315	0	638	Klebsiella pneumoniae subsp. pneumoniae (strain ATCC 700721 / MGH 78578)
fig|573.5568.peg.809	def	Peptide deformylase (PDF) (EC 3.5.1.88) (Polypeptide deformylase)	sp|A6TEU0|DEF_KLEP7	169	169	169	99.408	100	100	reviewed	1	0	1	169	1	169	5.63e-119	335	Klebsiella pneumoniae subsp. pneumoniae (strain ATCC 700721 / MGH 78578)
fig|573.5568.peg.810	dprA	DNA-processing protein DprA (DNA-protecting protein DprA)	tr|A0A3F3C3F8|A0A3F3C3F8_KLEPN	374	374	374	100	100	100	unreviewed	0	0	1	374	1	374	0	751	Klebsiella pneumoniae subsp. pneumoniae
fig|573.5568.peg.811	smg	Protein Smg	sp|B5XNC6|SMG_KLEP3	157	157	157	99.363	100	100	reviewed	1	0	1	157	1	157	1.02e-111	315	Klebsiella pneumoniae (strain 342)
fig|573.5568.peg.812	yrdD	DNA topoisomerase	tr|A6TET7|A6TET7_KLEP7	180	180	180	100	100	100	unreviewed	0	0	1	180	1	180	3.63e-132	369	Klebsiella pneumoniae subsp. pneumoniae (strain ATCC 700721 / MGH 78578)
fig|573.5568.peg.813	tsaC	Threonylcarbamoyl-AMP synthase (TC-AMP synthase) (EC 2.7.7.87) (L-threonylcarbamoyladenylate synthase) (t(6)A37 threonylcarbamoyladenosine biosynthesis protein TsaC) (tRNA threonylcarbamoyladenosine biosynthesis protein TsaC)	sp|A6TET6|TSAC_KLEP7	190	190	190	100	100	100	reviewed	0	0	1	190	1	190	2.12e-141	393	Klebsiella pneumoniae subsp. pneumoniae (strain ATCC 700721 / MGH 78578)
fig|573.5568.peg.814	aroE	Shikimate dehydrogenase (NADP(+)) (SDH) (EC 1.1.1.25)	tr|A0A9P2S8W7|A0A9P2S8W7_KLEPN	272	272	272	100	100	100	unreviewed	0	0	1	272	1	272	0	557	Klebsiella pneumoniae subsp. pneumoniae WGLW5
fig|573.5568.peg.815	yrdB	YrdB protein	tr|R4YJ03|R4YJ03_KLEPR	85	85	85	100	100	100	unreviewed	0	0	1	85	1	85	5.65e-57	171	Klebsiella pneumoniae subsp. rhinoscleromatis SB3432
fig|573.5568.peg.816	yrdA_2	Carbonic anhydrase, family 3	tr|A0A2Z6HCY2|A0A2Z6HCY2_KLEPN	184	218	184	100	100	84.4037	unreviewed	0	0	1	184	35	218	5.74e-134	375	Klebsiella pneumoniae
fig|573.5568.peg.817		Uncharacterized protein	tr|A0A0E1C872|A0A0E1C872_KLEPN	50	50	50	100	100	100	unreviewed	0	0	1	50	1	50	1.34e-31	104	Klebsiella pneumoniae 30660/NJST258_1
fig|573.5568.peg.818	yhdV	YhdV protein	tr|R4YG38|R4YG38_KLEPR	73	73	73	100	100	100	unreviewed	0	0	1	73	1	73	3.02e-48	148	Klebsiella pneumoniae subsp. rhinoscleromatis SB3432
fig|573.5568.peg.819	acrB_3	Efflux pump membrane transporter	tr|A0A1L5UD83|A0A1L5UD83_KLEPN	1036	1036	1036	100	100	100	unreviewed	0	0	1	1036	1	1036	0	2108	Klebsiella pneumoniae
fig|573.5568.peg.820	acrA_2	Efflux RND transporter periplasmic adaptor subunit (MexX family efflux pump subunit) (OqxA_1_EU370913) (RND efflux system, membrane fusion protein CmeA)	tr|W9B267|W9B267_KLEPN	379	379	379	100	100	100	unreviewed	0	0	1	379	1	379	0	768	Klebsiella pneumoniae
fig|573.5568.peg.821	envR	Transcriptional regulator	tr|A6TES9|A6TES9_KLEP7	216	217	216	100	100	99.5392	unreviewed	0	0	1	216	1	216	2.3e-161	446	Klebsiella pneumoniae subsp. pneumoniae (strain ATCC 700721 / MGH 78578)
fig|573.5568.peg.822	intA_1	Integrase (Prophage integrase IntA) (Site-specific integrase) (Tyrosine-type recombinase/integrase)	tr|A0A2U0NH91|A0A2U0NH91_KLEPN	408	408	408	100	100	100	unreviewed	0	0	1	408	1	408	0	849	Klebsiella pneumoniae
fig|573.5568.peg.823		Cytosolic protein	tr|W8UTN7|W8UTN7_KLEPN	313	313	313	100	100	100	unreviewed	0	0	1	313	1	313	0	645	Klebsiella pneumoniae 30684/NJST258_2
fig|573.5568.peg.824		DNA-binding protein	tr|W8UNT4|W8UNT4_KLEPN	94	94	94	100	100	100	unreviewed	0	0	1	94	1	94	1.96e-66	196	Klebsiella pneumoniae 30684/NJST258_2
fig|573.5568.peg.825		Phage antirepressor family protein	tr|W8UBK8|W8UBK8_KLEPN	259	298	259	100	100	86.9128	unreviewed	0	0	1	259	40	298	0	533	Klebsiella pneumoniae 30684/NJST258_2
fig|573.5568.peg.826		Host cell division inhibitor Icd-like protein	tr|A0A0J2JT12|A0A0J2JT12_KLEPN	245	245	245	100	100	100	unreviewed	0	0	1	245	1	245	0	506	Klebsiella pneumoniae
fig|573.5568.peg.827		Uncharacterized protein	tr|W8UE23|W8UE23_KLEPN	62	62	62	100	100	100	unreviewed	0	0	1	62	1	62	3.3e-38	122	Klebsiella pneumoniae 30684/NJST258_2
fig|573.5568.peg.828		Uncharacterized protein	tr|W8VDH1|W8VDH1_KLEPN	104	104	104	100	100	100	unreviewed	0	0	1	104	1	104	4.36e-72	211	Klebsiella pneumoniae 30684/NJST258_2
fig|573.5568.peg.829		Uncharacterized protein	tr|W8UTP0|W8UTP0_KLEPN	122	122	122	100	100	100	unreviewed	0	0	1	122	1	122	2.76e-87	251	Klebsiella pneumoniae 30684/NJST258_2
fig|573.5568.peg.830		Uncharacterized protein	tr|W8UNT9|W8UNT9_KLEPN	121	121	121	100	100	100	unreviewed	0	0	1	121	1	121	5.18e-87	250	Klebsiella pneumoniae 30684/NJST258_2
fig|573.5568.peg.831		DNA primase traC (EC 2.7.7.-)	tr|W8UBL1|W8UBL1_KLEPN	711	711	711	100	100	100	unreviewed	0	0	1	711	1	711	0	1456	Klebsiella pneumoniae 30684/NJST258_2
fig|573.5568.peg.832		Uncharacterized protein	tr|W8UE28|W8UE28_KLEPN	111	111	111	100	100	100	unreviewed	0	0	1	111	1	111	1.29e-76	223	Klebsiella pneumoniae 30684/NJST258_2
fig|573.5568.peg.833		Uncharacterized protein	tr|W8VDH4|W8VDH4_KLEPN	170	170	170	100	100	100	unreviewed	0	0	1	170	1	170	1.5e-121	341	Klebsiella pneumoniae 30684/NJST258_2
fig|573.5568.peg.834		Phage Prohead Protease	tr|W8UTP4|W8UTP4_KLEPN	388	388	388	100	100	100	unreviewed	0	0	1	388	1	388	0	792	Klebsiella pneumoniae 30684/NJST258_2
fig|573.5568.peg.835		Phage head maturation protease	tr|W1DH44|W1DH44_KLEPN	186	186	186	100	100	100	unreviewed	0	0	1	186	1	186	1.11e-136	380	Klebsiella pneumoniae IS43
fig|573.5568.peg.836		Portal protein	tr|W8UBL6|W8UBL6_KLEPN	413	413	413	100	100	100	unreviewed	0	0	1	413	1	413	0	866	Klebsiella pneumoniae 30684/NJST258_2
fig|573.5568.peg.837		Head-tail adaptor	tr|W8UE32|W8UE32_KLEPN	111	111	111	100	100	100	unreviewed	0	0	1	111	1	111	6.55e-79	229	Klebsiella pneumoniae 30684/NJST258_2
fig|573.5568.peg.838		Phage gp6-like head-tail connector protein	tr|W8VDH7|W8VDH7_KLEPN	99	99	99	100	100	100	unreviewed	0	0	1	99	1	99	1.23e-69	204	Klebsiella pneumoniae 30684/NJST258_2
fig|573.5568.peg.839		Putative HNH nuclease YajD	tr|W8UTP9|W8UTP9_KLEPN	147	147	147	100	100	100	unreviewed	0	0	1	147	1	147	5.44e-110	310	Klebsiella pneumoniae 30684/NJST258_2
fig|573.5568.peg.840		Uncharacterized protein	tr|W1DH40|W1DH40_KLEPN	50	52	50	100	100	96.1538	unreviewed	0	0	1	50	3	52	4.23e-30	101	Klebsiella pneumoniae IS43
fig|573.5568.peg.841		Phage terminase small subunit	tr|A0A1L5DTV1|A0A1L5DTV1_KLEPN	118	118	118	100	100	100	unreviewed	0	0	1	118	1	118	8.91e-84	241	Klebsiella pneumoniae
fig|573.5568.peg.842		Terminase large subunit	tr|W8UBL9|W8UBL9_KLEPN	553	553	553	100	100	100	unreviewed	0	0	1	553	1	553	0	1157	Klebsiella pneumoniae 30684/NJST258_2
fig|573.5568.peg.843		Uncharacterized protein	tr|W8UE38|W8UE38_KLEPN	63	65	63	100	100	96.9231	unreviewed	0	0	1	63	3	65	5.46e-41	129	Klebsiella pneumoniae 30684/NJST258_2
fig|573.5568.peg.844	fis	DNA-binding protein Fis	sp|B5XND7|FIS_KLEP3	98	98	98	100	100	100	reviewed	0	0	1	98	1	98	1.31e-67	199	Klebsiella pneumoniae (strain 342)
fig|573.5568.peg.845	dusB	tRNA-dihydrouridine synthase B (EC 1.3.1.-)	sp|O52536|DUSB_KLEPN	321	321	321	97.819	100	100	reviewed	7	0	1	321	1	321	0	657	Klebsiella pneumoniae
fig|573.5568.peg.846	prmA	Ribosomal protein L11 methyltransferase (L11 Mtase) (EC 2.1.1.-)	sp|A6TES6|PRMA_KLEP7	293	293	293	100	100	100	reviewed	0	0	1	293	1	293	0	597	Klebsiella pneumoniae subsp. pneumoniae (strain ATCC 700721 / MGH 78578)
fig|573.5568.peg.847	panF	Sodium/panthothenate symporter (Sodium/pantothenate symporter)	tr|A0A1L5DF54|A0A1L5DF54_KLEPN	483	483	483	100	100	100	unreviewed	0	0	1	483	1	483	0	952	Klebsiella pneumoniae
fig|573.5568.peg.848	yhdT	DUF997 family protein	tr|A6TES4|A6TES4_KLEP7	80	80	80	100	100	100	unreviewed	0	0	1	80	1	80	1.73e-52	159	Klebsiella pneumoniae subsp. pneumoniae (strain ATCC 700721 / MGH 78578)
fig|573.5568.peg.849	accC	Biotin carboxylase (EC 6.3.4.14) (Acetyl-coenzyme A carboxylase biotin carboxylase subunit A)	tr|W9BC77|W9BC77_KLEPN	449	449	449	100	100	100	unreviewed	0	0	1	449	1	449	0	926	Klebsiella pneumoniae
fig|573.5568.peg.850	accB	Biotin carboxyl carrier protein of acetyl-CoA carboxylase	tr|R4YG30|R4YG30_KLEPR	155	155	155	100	100	100	unreviewed	0	0	1	155	1	155	2.68e-108	306	Klebsiella pneumoniae subsp. rhinoscleromatis SB3432
fig|573.5568.peg.851	aroQ	3-dehydroquinate dehydratase (3-dehydroquinase) (EC 4.2.1.10) (Type II DHQase)	sp|B5XNE4|AROQ_KLEP3	150	150	150	95.333	100	100	reviewed	7	0	1	150	1	150	2.08e-102	291	Klebsiella pneumoniae (strain 342)
fig|573.5568.peg.852	msrQ	Protein-methionine-sulfoxide reductase heme-binding subunit MsrQ (Flavocytochrome MsrQ)	sp|A6TES0|MSRQ_KLEP7	202	202	202	99.01	100	100	reviewed	2	0	1	202	1	202	3.83e-142	396	Klebsiella pneumoniae subsp. pneumoniae (strain ATCC 700721 / MGH 78578)
fig|573.5568.peg.853	msrP	Protein-methionine-sulfoxide reductase catalytic subunit MsrP (EC 1.8.5.-)	tr|W1DKX7|W1DKX7_KLEPN	333	333	333	100	100	100	unreviewed	0	0	1	333	1	333	0	684	Klebsiella pneumoniae IS43
fig|573.5568.peg.854		Transposase	tr|W8UTR5|W8UTR5_KLEPN	63	63	63	100	100	100	unreviewed	0	0	1	63	1	63	6.04e-41	129	Klebsiella pneumoniae 30684/NJST258_2
fig|573.5568.peg.855	csrD	Lipoprotein (RNase E specificity factor CsrD) (Regulator of CsrB and CsrC decay CsrD)	tr|W9BC81|W9BC81_KLEPN	646	646	646	100	100	100	unreviewed	0	0	1	646	1	646	0	1330	Klebsiella pneumoniae
fig|573.5568.peg.856	mreB	Cell shape-determining protein MreB	tr|W9BBD2|W9BBD2_KLEPN	347	347	347	100	100	100	unreviewed	0	0	1	347	1	347	0	696	Klebsiella pneumoniae
fig|573.5568.peg.857	mreC	Cell shape-determining protein MreC (Cell shape protein MreC)	tr|R4YF62|R4YF62_KLEPR	330	330	330	100	100	100	unreviewed	0	0	1	330	1	330	0	664	Klebsiella pneumoniae subsp. rhinoscleromatis SB3432
fig|573.5568.peg.858	mreD	Rod shape-determining protein MreD	tr|W9B278|W9B278_KLEPN	162	162	162	100	100	100	unreviewed	0	0	1	162	1	162	1.22e-109	310	Klebsiella pneumoniae
fig|573.5568.peg.859	yhdE	dTTP/UTP pyrophosphatase (dTTPase/UTPase) (EC 3.6.1.9) (Nucleoside triphosphate pyrophosphatase) (Nucleotide pyrophosphatase) (Nucleotide PPase)	tr|R4YIZ9|R4YIZ9_KLEPR	193	193	193	100	100	100	unreviewed	0	0	1	193	1	193	4.19e-141	392	Klebsiella pneumoniae subsp. rhinoscleromatis SB3432
fig|573.5568.peg.860	rng	Ribonuclease G	tr|R4YI76|R4YI76_KLEPR	489	489	489	100	100	100	unreviewed	0	0	1	489	1	489	0	1007	Klebsiella pneumoniae subsp. rhinoscleromatis SB3432
fig|573.5568.peg.861	yhdP	AsmA2 domain-containing protein (Membrane protein)	tr|A0A081M0X9|A0A081M0X9_KLEPN	1265	1265	1265	100	100	100	unreviewed	0	0	1	1265	1	1265	0	2559	Klebsiella pneumoniae
fig|573.5568.peg.862	tldD	Metalloprotease TldD	tr|A0A3N0LXD6|A0A3N0LXD6_KLEPN	481	481	481	100	100	100	unreviewed	0	0	1	481	1	481	0	974	Klebsiella pneumoniae subsp. pneumoniae
fig|573.5568.peg.863	aaeR	HTH-type transcriptional activator AaeR (Transcriptional regulator)	tr|A0A2W0XK01|A0A2W0XK01_KLEPN	309	309	309	100	100	100	unreviewed	0	0	1	309	1	309	0	638	Klebsiella pneumoniae subsp. pneumoniae
fig|573.5568.peg.864	aaeX	Protein AaeX	sp|B5XSP7|AAEX_KLEP3	67	67	67	100	100	100	reviewed	0	0	1	67	1	67	3.2e-41	130	Klebsiella pneumoniae (strain 342)
fig|573.5568.peg.865	aaeA	p-hydroxybenzoic acid efflux pump subunit AaeA (pHBA efflux pump protein A)	sp|B5XSP8|AAEA_KLEP3	310	310	310	97.742	100	100	reviewed	7	0	1	310	1	310	0	618	Klebsiella pneumoniae (strain 342)
fig|573.5568.peg.866	aaeB_2	p-hydroxybenzoic acid efflux pump subunit AaeB (pHBA efflux pump protein B)	tr|W9BBD9|W9BBD9_KLEPN	655	655	655	100	100	100	unreviewed	0	0	1	655	1	655	0	1343	Klebsiella pneumoniae
fig|573.5568.peg.867	yhcO	YhcO protein	tr|R4YI72|R4YI72_KLEPR	91	91	91	100	100	100	unreviewed	0	0	1	91	1	91	1.15e-61	183	Klebsiella pneumoniae subsp. rhinoscleromatis SB3432
fig|573.5568.peg.868	yhcN	YdgH/BhsA/McbA-like domain-containing protein	tr|A6TEQ5|A6TEQ5_KLEP7	88	88	88	100	100	100	unreviewed	0	0	1	88	1	88	8.03e-59	176	Klebsiella pneumoniae subsp. pneumoniae (strain ATCC 700721 / MGH 78578)
fig|573.5568.peg.869	yhcN	YhcN protein	tr|R4YF49|R4YF49_KLEPR	87	87	87	100	100	100	unreviewed	0	0	1	87	1	87	2.97e-59	177	Klebsiella pneumoniae subsp. rhinoscleromatis SB3432
fig|573.5568.peg.870	argR	Arginine repressor	sp|B5XSQ5|ARGR_KLEP3	156	156	156	100	100	100	reviewed	0	0	1	156	1	156	5.53e-113	318	Klebsiella pneumoniae (strain 342)
fig|573.5568.peg.871	mdh	Malate dehydrogenase (EC 1.1.1.37)	sp|A6TEQ3|MDH_KLEP7	312	312	312	100	100	100	reviewed	0	0	1	312	1	312	0	623	Klebsiella pneumoniae subsp. pneumoniae (strain ATCC 700721 / MGH 78578)
fig|573.5568.peg.872	degS	peptidase Do (EC 3.4.21.107)	tr|W9BBF2|W9BBF2_KLEPN	352	352	352	100	100	100	unreviewed	0	0	1	352	1	352	0	699	Klebsiella pneumoniae
fig|573.5568.peg.873	degQ	peptidase Do (EC 3.4.21.107)	tr|A0A422WM68|A0A422WM68_KLEPN	455	455	455	100	100	100	unreviewed	0	0	1	455	1	455	0	892	Klebsiella pneumoniae subsp. pneumoniae
fig|573.5568.peg.874	yhcB	Z-ring associated protein G (Cell division protein ZapG)	tr|A0A377YY90|A0A377YY90_KLEPO	132	132	132	100	100	100	unreviewed	0	0	1	132	1	132	3.81e-95	271	Klebsiella pneumoniae subsp. ozaenae
fig|573.5568.peg.875	zapE	Cell division protein ZapE (Z ring-associated protein ZapE)	tr|W8UNX7|W8UNX7_KLEPN	375	375	375	100	100	100	unreviewed	0	0	1	375	1	375	0	775	Klebsiella pneumoniae 30684/NJST258_2
fig|573.5568.peg.876	rplM	Large ribosomal subunit protein uL13 (50S ribosomal protein L13)	sp|B5XSS1|RL13_KLEP3	142	142	142	100	100	100	reviewed	0	0	1	142	1	142	7.33e-103	291	Klebsiella pneumoniae (strain 342)
fig|573.5568.peg.877	rpsI	Small ribosomal subunit protein uS9 (30S ribosomal protein S9)	sp|A6TEN8|RS9_KLEP7	130	130	130	100	100	100	reviewed	0	0	1	130	1	130	4.31e-91	261	Klebsiella pneumoniae subsp. pneumoniae (strain ATCC 700721 / MGH 78578)
fig|573.5568.peg.878	sspA	SspA protein	tr|R4YG09|R4YG09_KLEPR	212	212	212	100	100	100	unreviewed	0	0	1	212	1	212	8.96e-158	436	Klebsiella pneumoniae subsp. rhinoscleromatis SB3432
fig|573.5568.peg.879	sspB	ClpXP protease specificity-enhancing factor (Stringent starvation protein B)	tr|W9B2A2|W9B2A2_KLEPN	164	164	164	100	100	100	unreviewed	0	0	1	164	1	164	4.37e-116	327	Klebsiella pneumoniae
fig|573.5568.peg.880	nanE	Putative N-acetylmannosamine-6-phosphate 2-epimerase (EC 5.1.3.9) (ManNAc-6-P epimerase)	sp|A6TEN5|NANE_KLEP7	234	234	234	99.573	100	100	reviewed	1	0	1	234	1	234	3.53e-168	464	Klebsiella pneumoniae subsp. pneumoniae (strain ATCC 700721 / MGH 78578)
fig|573.5568.peg.881	gltD_2	FAD-dependent oxidoreductase (Glutamate synthase (EC 1.4.1.13)) (Glutamate synthase small subunit) (NAD(P)-binding protein)	tr|W9BCA9|W9BCA9_KLEPN	472	472	472	100	100	100	unreviewed	0	0	1	472	1	472	0	975	Klebsiella pneumoniae
fig|573.5568.peg.882	gltB	Glutamate synthase [NADPH] large chain (EC 1.4.1.13) (Glutamate synthase large subunit) (Glutamate synthase subunit alpha)	tr|W9BBF9|W9BBF9_KLEPN	1486	1486	1486	100	100	100	unreviewed	0	0	1	1486	1	1486	0	3071	Klebsiella pneumoniae
fig|573.5568.peg.883	yhcC	Putative enzyme	tr|A0A377YWX4|A0A377YWX4_KLEPO	310	310	310	100	100	100	unreviewed	0	0	1	310	1	310	0	643	Klebsiella pneumoniae subsp. ozaenae
fig|573.5568.peg.884	garP_1	D-galactarate permease (Hexuronate transporter) (MFS transporter) (NorA_1_M97169) (Transport protein)	tr|W9B2A8|W9B2A8_KLEPN	427	427	427	100	100	100	unreviewed	0	0	1	427	1	427	0	850	Klebsiella pneumoniae
fig|573.5568.peg.885	rspB	RspB protein	tr|R4YFN2|R4YFN2_KLEPR	338	349	338	100	100	96.8481	unreviewed	0	0	1	338	12	349	0	694	Klebsiella pneumoniae subsp. rhinoscleromatis SB3432
fig|573.5568.peg.886	uxuA	Mannonate dehydratase (EC 4.2.1.8) (D-mannonate hydro-lyase)	tr|W8UBQ9|W8UBQ9_KLEPN	354	357	354	100	100	99.1597	unreviewed	0	0	1	354	4	357	0	735	Klebsiella pneumoniae 30684/NJST258_2
fig|573.5568.peg.887	arcB	Aerobic respiration control sensor protein (EC 2.7.13.3)	tr|W9BBG2|W9BBG2_KLEPN	779	779	779	100	100	100	unreviewed	0	0	1	779	1	779	0	1591	Klebsiella pneumoniae
fig|573.5568.peg.888	elbB	Glyoxalase	tr|A0A411U163|A0A411U163_KLEPN	217	217	217	100	100	100	unreviewed	0	0	1	217	1	217	2.66e-157	435	Klebsiella pneumoniae subsp. pneumoniae
fig|573.5568.peg.889	mtgA	Biosynthetic peptidoglycan transglycosylase (EC 2.4.1.129) (Glycan polymerase) (Peptidoglycan glycosyltransferase MtgA) (PGT)	tr|W8UTU9|W8UTU9_KLEPN	241	241	241	100	100	100	unreviewed	0	0	1	241	1	241	4.35e-177	487	Klebsiella pneumoniae 30684/NJST258_2
fig|573.5568.peg.890	ptsO	Phosphocarrier protein NPr (Nitrogen-related HPr)	tr|R4YFL0|R4YFL0_KLEPR	90	90	90	100	100	100	unreviewed	0	0	1	90	1	90	1.78e-60	180	Klebsiella pneumoniae subsp. rhinoscleromatis SB3432
fig|573.5568.peg.891	rapZ	RNase adapter protein RapZ	sp|B5XST6|RAPZ_KLEP3	284	284	284	100	100	100	reviewed	0	0	1	284	1	284	0	584	Klebsiella pneumoniae (strain 342)
fig|573.5568.peg.892	ptsN	PTS IIA-like nitrogen regulatory protein PtsN	tr|A0A3N0KWZ3|A0A3N0KWZ3_KLEPN	162	162	162	100	100	100	unreviewed	0	0	1	162	1	162	6.13e-118	331	Klebsiella pneumoniae subsp. pneumoniae
fig|573.5568.peg.893	yhbH	Ribosome hibernation promoting factor (Hibernation factor HPF)	tr|A6TEM2|A6TEM2_KLEP7	95	95	95	100	100	100	unreviewed	0	0	1	95	1	95	2.68e-66	196	Klebsiella pneumoniae subsp. pneumoniae (strain ATCC 700721 / MGH 78578)
fig|573.5568.peg.894	rpoN	RNA polymerase sigma-54 factor	tr|R4YEY9|R4YEY9_KLEPR	477	477	477	100	100	100	unreviewed	0	0	1	477	1	477	0	972	Klebsiella pneumoniae subsp. rhinoscleromatis SB3432
fig|573.5568.peg.895	lptB	Lipopolysaccharide export system ATP-binding protein LptB	tr|B5XSU0|B5XSU0_KLEP3	241	241	241	100	100	100	unreviewed	0	0	1	241	1	241	7.21e-176	484	Klebsiella pneumoniae (strain 342)
fig|573.5568.peg.896	lptA	Lipopolysaccharide export system protein LptA	tr|W8UBS0|W8UBS0_KLEPN	181	181	181	100	100	100	unreviewed	0	0	1	181	1	181	4.33e-132	369	Klebsiella pneumoniae 30684/NJST258_2
fig|573.5568.peg.897	lptC	Lipopolysaccharide export system protein LptC	tr|W9BBH2|W9BBH2_KLEPN	191	191	191	100	100	100	unreviewed	0	0	1	191	1	191	7.82e-142	394	Klebsiella pneumoniae
fig|573.5568.peg.898	yrbI	3-deoxy-D-manno-octulosonate 8-phosphate phosphatase KdsC (EC 3.1.3.45) (KDO 8-P phosphatase)	tr|A6TEL7|A6TEL7_KLEP7	188	188	188	100	100	100	unreviewed	0	0	1	188	1	188	1.21e-136	381	Klebsiella pneumoniae subsp. pneumoniae (strain ATCC 700721 / MGH 78578)
fig|573.5568.peg.899	yrbH	Arabinose 5-phosphate isomerase (API) (EC 5.3.1.13)	tr|A6TEL6|A6TEL6_KLEP7	328	334	328	100	100	98.2036	unreviewed	0	0	1	328	7	334	0	662	Klebsiella pneumoniae subsp. pneumoniae (strain ATCC 700721 / MGH 78578)
fig|573.5568.peg.900	yrbG	Calcium/sodium antiporter (Inner membrane protein YrbG)	tr|A0A0W8AWT6|A0A0W8AWT6_KLEPN	325	325	325	100	100	100	unreviewed	0	0	1	325	1	325	0	625	Klebsiella pneumoniae
fig|573.5568.peg.901	yrbF	Putative ABC transporter ATP-binding protein YrbF (EC 3.6.3.-)	tr|A0A060VQM1|A0A060VQM1_KLEPN	282	299	282	100	100	94.3144	unreviewed	0	0	1	282	18	299	0	572	Klebsiella pneumoniae
fig|573.5568.peg.902	mlaE	Intermembrane phospholipid transport system permease protein MlaE	tr|W9BBH6|W9BBH6_KLEPN	260	260	260	100	100	100	unreviewed	0	0	1	260	1	260	0	510	Klebsiella pneumoniae
fig|573.5568.peg.903	mlaD	ABC transporter periplasmic substrate-binding protein (Outer membrane lipid asymmetry maintenance protein MlaD) (Phospholipid ABC transporter-binding protein MlaD)	tr|W9B331|W9B331_KLEPN	183	183	183	100	100	100	unreviewed	0	0	1	183	1	183	6.54e-134	374	Klebsiella pneumoniae
fig|573.5568.peg.904	mlaC	ABC transporter (Phospholipid-binding protein MlaC)	tr|W9B2C4|W9B2C4_KLEPN	211	211	211	100	100	100	unreviewed	0	0	1	211	1	211	2.57e-156	432	Klebsiella pneumoniae
fig|573.5568.peg.905	mlaB	Lipid asymmetry maintenance protein MlaB	tr|A0A3N0LED2|A0A3N0LED2_KLEPN	96	96	96	100	100	100	unreviewed	0	0	1	96	1	96	5.86e-64	189	Klebsiella pneumoniae subsp. pneumoniae
fig|573.5568.peg.906	ibaG	BolA family iron metabolism protein IbaG	tr|A0A430IB25|A0A430IB25_KLEPN	84	84	84	100	100	100	unreviewed	0	0	1	84	1	84	1.17e-59	178	Klebsiella pneumoniae subsp. pneumoniae
fig|573.5568.peg.907	murA	UDP-N-acetylglucosamine 1-carboxyvinyltransferase (EC 2.5.1.7) (Enoylpyruvate transferase) (UDP-N-acetylglucosamine enolpyruvyl transferase) (EPT)	sp|A6TEK8|MURA_KLEP7	419	419	419	100	100	100	reviewed	0	0	1	419	1	419	0	851	Klebsiella pneumoniae subsp. pneumoniae (strain ATCC 700721 / MGH 78578)
fig|573.5568.peg.908	nlp	Nlp protein	tr|R4YFV8|R4YFV8_KLEPR	90	90	90	100	100	100	unreviewed	0	0	1	90	1	90	5.52e-63	187	Klebsiella pneumoniae subsp. rhinoscleromatis SB3432
fig|573.5568.peg.909	ispB	Octaprenyl diphosphate synthase (EC 2.5.1.90)	tr|A0A422VN82|A0A422VN82_KLEPN	323	323	323	100	100	100	unreviewed	0	0	1	323	1	323	0	662	Klebsiella pneumoniae subsp. pneumoniae
fig|573.5568.peg.910	rplU	Large ribosomal subunit protein bL21 (50S ribosomal protein L21)	sp|B5XSV5|RL21_KLEP3	103	103	103	100	100	100	reviewed	0	0	1	103	1	103	9.5e-70	205	Klebsiella pneumoniae (strain 342)
fig|573.5568.peg.911	rpmA	Large ribosomal subunit protein bL27 (50S ribosomal protein L27)	sp|B5XSV6|RL27_KLEP3	85	85	85	100	100	100	reviewed	0	0	1	85	1	85	1.83e-56	170	Klebsiella pneumoniae (strain 342)
fig|573.5568.peg.912	yhbE	DMT family transporter (Drug/metabolite transporter permease) (EamA family transporter) (Inner membrane transporter YhbE)	tr|A0A086ITE7|A0A086ITE7_KLEPN	321	321	321	100	100	100	unreviewed	0	0	1	321	1	321	0	634	Klebsiella pneumoniae
fig|573.5568.peg.913	obg	GTPase Obg (EC 3.6.5.-) (GTP-binding protein Obg)	sp|A6TEK2|OBG_KLEP7	392	392	392	100	100	100	reviewed	0	0	1	392	1	392	0	800	Klebsiella pneumoniae subsp. pneumoniae (strain ATCC 700721 / MGH 78578)
fig|573.5568.peg.914	dacB	DacB protein	tr|R4YFV3|R4YFV3_KLEPR	477	477	477	100	100	100	unreviewed	0	0	1	477	1	477	0	979	Klebsiella pneumoniae subsp. rhinoscleromatis SB3432
fig|573.5568.peg.915	greA	Transcription elongation factor GreA (Transcript cleavage factor GreA)	tr|W8UBT8|W8UBT8_KLEPN	158	158	158	100	100	100	unreviewed	0	0	1	158	1	158	3.04e-114	322	Klebsiella pneumoniae 30684/NJST258_2
fig|573.5568.peg.916	yhbY	RNA-binding protein YhbY	tr|A0A377Z1M6|A0A377Z1M6_KLEPN	110	110	110	100	100	100	unreviewed	0	0	1	110	1	110	7.88e-77	223	Klebsiella pneumoniae subsp. pneumoniae
fig|573.5568.peg.917	rlmE	Ribosomal RNA large subunit methyltransferase E (EC 2.1.1.166) (23S rRNA Um2552 methyltransferase) (rRNA (uridine-2'-O-)-methyltransferase)	sp|A6TEJ8|RLME_KLEP7	209	209	209	100	100	100	reviewed	0	0	1	209	1	209	4.42e-154	426	Klebsiella pneumoniae subsp. pneumoniae (strain ATCC 700721 / MGH 78578)
fig|573.5568.peg.918	ftsH	ATP-dependent zinc metalloprotease FtsH (EC 3.4.24.-)	tr|A0A9P2W7J7|A0A9P2W7J7_KLEPN	647	647	647	100	100	100	unreviewed	0	0	1	647	1	647	0	1323	Klebsiella pneumoniae subsp. pneumoniae WGLW5
fig|573.5568.peg.919	folP	Dihydropteroate synthase (DHPS) (EC 2.5.1.15) (Dihydropteroate pyrophosphorylase)	tr|R4YFU7|R4YFU7_KLEPR	282	282	282	100	100	100	unreviewed	0	0	1	282	1	282	0	577	Klebsiella pneumoniae subsp. rhinoscleromatis SB3432
fig|573.5568.peg.920	glmM	Phosphoglucosamine mutase (EC 5.4.2.10)	sp|B5XSW5|GLMM_KLEP3	445	445	445	100	100	100	reviewed	0	0	1	445	1	445	0	906	Klebsiella pneumoniae (strain 342)
fig|573.5568.peg.921	secG	Protein-export membrane protein SecG	tr|B5XSW6|B5XSW6_KLEP3	109	109	109	100	100	100	unreviewed	0	0	1	109	1	109	6.39e-75	218	Klebsiella pneumoniae (strain 342)
fig|573.5568.peg.922		Lipoprotein	tr|W8VDL7|W8VDL7_KLEPN	133	133	133	100	100	100	unreviewed	0	0	1	133	1	133	1.92e-96	275	Klebsiella pneumoniae 30684/NJST258_2
fig|573.5568.peg.923	yfaZ	YfaZ protein	tr|R4YI44|R4YI44_KLEPR	183	183	183	100	100	100	unreviewed	0	0	1	183	1	183	3.37e-131	367	Klebsiella pneumoniae subsp. rhinoscleromatis SB3432
fig|573.5568.peg.924		Crp/Fnr family transcriptional regulator (Helix-turn-helix domain-containing protein)	tr|A0A422WM21|A0A422WM21_KLEPN	209	209	209	100	100	100	unreviewed	0	0	1	209	1	209	4.82e-155	429	Klebsiella pneumoniae subsp. pneumoniae
fig|573.5568.peg.925	argG	Argininosuccinate synthase (EC 6.3.4.5) (Citrulline--aspartate ligase)	sp|A6TEJ0|ASSY_KLEP7	447	447	447	100	100	100	reviewed	0	0	1	447	1	447	0	927	Klebsiella pneumoniae subsp. pneumoniae (strain ATCC 700721 / MGH 78578)
fig|573.5568.peg.926	rimP	Ribosome maturation factor RimP	sp|B5XSX2|RIMP_KLEP3	150	150	150	100	100	100	reviewed	0	0	1	150	1	150	6.75e-110	310	Klebsiella pneumoniae (strain 342)
fig|573.5568.peg.927	nusA	Transcription termination/antitermination protein NusA	tr|W8UTX8|W8UTX8_KLEPN	495	495	495	100	100	100	unreviewed	0	0	1	495	1	495	0	993	Klebsiella pneumoniae 30684/NJST258_2
fig|573.5568.peg.928	infB	Translation initiation factor IF-2	sp|A6TEI7|IF2_KLEP7	896	896	896	100	100	100	reviewed	0	0	1	896	1	896	0	1810	Klebsiella pneumoniae subsp. pneumoniae (strain ATCC 700721 / MGH 78578)
fig|573.5568.peg.929	rbfA	Ribosome-binding factor A	sp|B5XSX5|RBFA_KLEP3	133	133	133	100	100	100	reviewed	0	0	1	133	1	133	3.44e-95	271	Klebsiella pneumoniae (strain 342)
fig|573.5568.peg.930	truB	tRNA pseudouridine synthase B (EC 5.4.99.25) (tRNA pseudouridine(55) synthase) (Psi55 synthase) (tRNA pseudouridylate synthase) (tRNA-uridine isomerase)	sp|A6TEI5|TRUB_KLEP7	314	314	314	99.682	100	100	reviewed	1	0	1	314	1	314	0	636	Klebsiella pneumoniae subsp. pneumoniae (strain ATCC 700721 / MGH 78578)
fig|573.5568.peg.931	rpsO	Small ribosomal subunit protein uS15 (30S ribosomal protein S15)	sp|A6TEI4|RS15_KLEP7	89	89	89	100	100	100	reviewed	0	0	1	89	1	89	1.51e-59	178	Klebsiella pneumoniae subsp. pneumoniae (strain ATCC 700721 / MGH 78578)
fig|573.5568.peg.932		Uncharacterized protein	tr|W1DP30|W1DP30_KLEPN	70	70	70	100	100	100	unreviewed	0	0	1	70	1	70	5.15e-46	142	Klebsiella pneumoniae IS43
fig|573.5568.peg.933	pnp	Polyribonucleotide nucleotidyltransferase (EC 2.7.7.8) (Polynucleotide phosphorylase) (PNPase)	sp|A6TEI3|PNP_KLEP7	711	711	711	100	100	100	reviewed	0	0	1	711	1	711	0	1436	Klebsiella pneumoniae subsp. pneumoniae (strain ATCC 700721 / MGH 78578)
fig|573.5568.peg.934	nlpI	Lipoprotein NlpI	tr|R4YI40|R4YI40_KLEPR	294	294	294	100	100	100	unreviewed	0	0	1	294	1	294	0	597	Klebsiella pneumoniae subsp. rhinoscleromatis SB3432
fig|573.5568.peg.935	deaD	ATP-dependent RNA helicase DeaD (EC 3.6.4.13) (Cold-shock DEAD box protein A)	sp|P33906|DEAD_KLEPN	643	643	643	99.067	100	100	reviewed	6	0	1	643	1	643	0	1264	Klebsiella pneumoniae
fig|573.5568.peg.936	mtr	Aromatic amino acid permease	tr|R4YET1|R4YET1_KLEPR	414	414	414	100	100	100	unreviewed	0	0	1	414	1	414	0	820	Klebsiella pneumoniae subsp. rhinoscleromatis SB3432
fig|573.5568.peg.937	limB_2	LLM class flavin-dependent oxidoreductase (Limonene 1,2-monooxygenase) (Luciferase-like monooxygenase (EC 1.14.13.107))	tr|W9BN05|W9BN05_KLEPN	335	335	335	100	100	100	unreviewed	0	0	1	335	1	335	0	691	Klebsiella pneumoniae
fig|573.5568.peg.938	ubiV	Ubiquinone biosynthesis protein UbiV	tr|W8UP37|W8UP37_KLEPN	292	297	292	100	100	98.3165	unreviewed	0	0	1	292	6	297	0	607	Klebsiella pneumoniae 30684/NJST258_2
fig|573.5568.peg.939	ubiU	Ubiquinone biosynthesis protein UbiU	tr|W8UBW1|W8UBW1_KLEPN	331	331	331	100	100	100	unreviewed	0	0	1	331	1	331	0	691	Klebsiella pneumoniae 30684/NJST258_2
fig|573.5568.peg.940	ubiT	Ubiquinone biosynthesis accessory factor UbiT	tr|W9B360|W9B360_KLEPN	174	174	174	100	100	100	unreviewed	0	0	1	174	1	174	1.54e-124	349	Klebsiella pneumoniae
fig|573.5568.peg.941	yhbS	N-acetyltransferase domain-containing protein	tr|A6TEH5|A6TEH5_KLEP7	167	167	167	100	100	100	unreviewed	0	0	1	167	1	167	3.85e-118	332	Klebsiella pneumoniae subsp. pneumoniae (strain ATCC 700721 / MGH 78578)
fig|573.5568.peg.942		UPF0213 protein KPN78578_35340	sp|A6TEH4|Y3534_KLEP7	106	106	106	100	100	100	reviewed	0	0	1	106	1	106	3.85e-75	219	Klebsiella pneumoniae subsp. pneumoniae (strain ATCC 700721 / MGH 78578)
fig|573.5568.peg.943		UPF0306 protein KPN78578_35330	sp|A6TEH3|Y3533_KLEP7	147	147	147	100	100	100	reviewed	0	0	1	147	1	147	2.82e-109	308	Klebsiella pneumoniae subsp. pneumoniae (strain ATCC 700721 / MGH 78578)
fig|573.5568.peg.944	yhbO	YhbO protein	tr|R4YI37|R4YI37_KLEPR	178	221	178	100	100	80.543	unreviewed	0	0	1	178	44	221	3.13e-127	358	Klebsiella pneumoniae subsp. rhinoscleromatis SB3432
fig|573.5568.peg.945	yraR	NADH dehydrogenase	tr|A6TEH1|A6TEH1_KLEP7	215	230	215	100	100	93.4783	unreviewed	0	0	1	215	16	230	4.27e-158	438	Klebsiella pneumoniae subsp. pneumoniae (strain ATCC 700721 / MGH 78578)
fig|573.5568.peg.946	yraQ	Permease	tr|A6TEH0|A6TEH0_KLEP7	346	346	346	97.977	100	100	unreviewed	7	0	1	346	1	346	0	663	Klebsiella pneumoniae subsp. pneumoniae (strain ATCC 700721 / MGH 78578)
fig|573.5568.peg.947	yraP	YraP protein	tr|R4YIY1|R4YIY1_KLEPR	191	191	191	100	100	100	unreviewed	0	0	1	191	1	191	1.94e-136	380	Klebsiella pneumoniae subsp. rhinoscleromatis SB3432
fig|573.5568.peg.948	diaA	DnaA initiator-associating protein DiaA	sp|B5XSZ4|DIAA_KLEP3	196	196	196	100	100	100	reviewed	0	0	1	196	1	196	5.19e-144	400	Klebsiella pneumoniae (strain 342)
fig|573.5568.peg.949		UPF0102 protein KPN78578_35270	sp|A6TEG7|Y3527_KLEP7	128	128	128	100	100	100	reviewed	0	0	1	128	1	128	1.84e-91	261	Klebsiella pneumoniae subsp. pneumoniae (strain ATCC 700721 / MGH 78578)
fig|573.5568.peg.950	lpoA	Penicillin-binding protein activator LpoA (PBP activator LpoA)	sp|A6TEG6|LPOA_KLEP7	705	702	705	98.865	100	100.427	reviewed	5	1	1	705	1	702	0	1405	Klebsiella pneumoniae subsp. pneumoniae (strain ATCC 700721 / MGH 78578)
fig|573.5568.peg.951	rsmI	Ribosomal RNA small subunit methyltransferase I (EC 2.1.1.198) (16S rRNA 2'-O-ribose C1402 methyltransferase) (rRNA (cytidine-2'-O-)-methyltransferase RsmI)	tr|W8VDN6|W8VDN6_KLEPN	287	287	287	100	100	100	unreviewed	0	0	1	287	1	287	0	583	Klebsiella pneumoniae 30684/NJST258_2
fig|573.5568.peg.952	fic_2	Adenosine monophosphate-protein transferase SoFic (EC 2.7.7.-) (Cell filamentation protein Fic) (Fic family protein) (Filamentation induced by cAMP protein Fic) (HTH domain-containing protein)	tr|A0A098CG54|A0A098CG54_KLEPN	333	333	333	100	100	100	unreviewed	0	0	1	333	1	333	0	678	Klebsiella pneumoniae
fig|573.5568.peg.953	agaR	DEOR-type transcriptional regulator	tr|A6TEG3|A6TEG3_KLEP7	257	257	257	100	100	100	unreviewed	0	0	1	257	1	257	0	521	Klebsiella pneumoniae subsp. pneumoniae (strain ATCC 700721 / MGH 78578)
fig|573.5568.peg.954	gatD	Galactitol-1-phosphate 5-dehydrogenase (EC 1.1.1.251)	tr|A0A3N0PN66|A0A3N0PN66_KLEPN	347	347	347	100	100	100	unreviewed	0	0	1	347	1	347	0	714	Klebsiella pneumoniae subsp. pneumoniae
fig|573.5568.peg.955	gatC	PTS family enzyme IIC, galactitol-specific	tr|A6TEG1|A6TEG1_KLEP7	460	460	460	100	100	100	unreviewed	0	0	1	460	1	460	0	908	Klebsiella pneumoniae subsp. pneumoniae (strain ATCC 700721 / MGH 78578)
fig|573.5568.peg.956	gatB	PTS family enzyme IIB, galactitol-specific	tr|A6TEG0|A6TEG0_KLEP7	94	94	94	100	100	100	unreviewed	0	0	1	94	1	94	1.13e-64	191	Klebsiella pneumoniae subsp. pneumoniae (strain ATCC 700721 / MGH 78578)
fig|573.5568.peg.957	gatA	PTS family enzyme IIA, galactitol-specific	tr|A6TEF9|A6TEF9_KLEP7	155	155	155	100	100	100	unreviewed	0	0	1	155	1	155	2.1e-109	309	Klebsiella pneumoniae subsp. pneumoniae (strain ATCC 700721 / MGH 78578)
fig|573.5568.peg.958	gatZ	D-tagatose-1,6-bisphosphate aldolase subunit GatZ	sp|A6TEF8|GATZ_KLEP7	423	423	423	100	100	100	reviewed	0	0	1	423	1	423	0	879	Klebsiella pneumoniae subsp. pneumoniae (strain ATCC 700721 / MGH 78578)
fig|573.5568.peg.959	fruB	Diphosphoryl transfer protein (Phosphotransferase FPr protein) (Pseudo-HPr)	tr|A6TEF7|A6TEF7_KLEP7	271	271	271	100	100	100	unreviewed	0	0	1	271	1	271	0	556	Klebsiella pneumoniae subsp. pneumoniae (strain ATCC 700721 / MGH 78578)
fig|573.5568.peg.960	fruA	PTS family enzyme IIB'BC, fructose-specific	tr|A6TEF6|A6TEF6_KLEP7	470	470	470	100	100	100	unreviewed	0	0	1	470	1	470	0	953	Klebsiella pneumoniae subsp. pneumoniae (strain ATCC 700721 / MGH 78578)
fig|573.5568.peg.961	pfkB	Phosphofructokinase	tr|A6TEF5|A6TEF5_KLEP7	304	304	304	100	100	100	unreviewed	0	0	1	304	1	304	0	629	Klebsiella pneumoniae subsp. pneumoniae (strain ATCC 700721 / MGH 78578)
fig|573.5568.peg.962	gatY	D-tagatose-1,6-bisphosphate aldolase subunit GatY (TBPA) (TagBP aldolase) (EC 4.1.2.40) (D-tagatose-bisphosphate aldolase class II) (Tagatose-bisphosphate aldolase)	sp|A6TEF4|GATY_KLEP7	284	284	284	100	100	100	reviewed	0	0	1	284	1	284	0	581	Klebsiella pneumoniae subsp. pneumoniae (strain ATCC 700721 / MGH 78578)
fig|573.5568.peg.963	agaR	DEOR-type transcriptional regulator	tr|A6TEF3|A6TEF3_KLEP7	279	279	279	100	100	100	unreviewed	0	0	1	279	1	279	0	566	Klebsiella pneumoniae subsp. pneumoniae (strain ATCC 700721 / MGH 78578)
fig|573.5568.peg.964	ydjH	Kinase	tr|A6TEF2|A6TEF2_KLEP7	316	316	316	100	100	100	unreviewed	0	0	1	316	1	316	0	655	Klebsiella pneumoniae subsp. pneumoniae (strain ATCC 700721 / MGH 78578)
fig|573.5568.peg.965	garD	Galactarate dehydratase (L-threo-forming) (GalcD) (EC 4.2.1.42)	tr|W8VDP7|W8VDP7_KLEPN	523	523	523	100	100	100	unreviewed	0	0	1	523	1	523	0	1072	Klebsiella pneumoniae 30684/NJST258_2
fig|573.5568.peg.966		Uncharacterized protein	tr|A0A098CER5|A0A098CER5_KLEPN	49	49	49	100	100	100	unreviewed	0	0	1	49	1	49	3.57e-28	96.3	Klebsiella pneumoniae
fig|573.5568.peg.967	garP	Transport protein	tr|A6TEF0|A6TEF0_KLEP7	443	443	443	100	100	100	unreviewed	0	0	1	443	1	443	0	888	Klebsiella pneumoniae subsp. pneumoniae (strain ATCC 700721 / MGH 78578)
fig|573.5568.peg.968	garL	5-keto-4-deoxy-D-glucarate aldolase (KDGluc aldolase) (KDGlucA) (EC 4.1.2.20) (2-dehydro-3-deoxy-D-glucarate aldolase) (2-keto-3-deoxy-D-glucarate aldolase) (5-dehydro-4-deoxy-D-glucarate aldolase) (Alpha-keto-beta-deoxy-D-glucarate aldolase)	sp|A6TEE9|GARL_KLEP7	256	256	256	99.609	100	100	reviewed	1	0	1	256	1	256	0	524	Klebsiella pneumoniae subsp. pneumoniae (strain ATCC 700721 / MGH 78578)
fig|573.5568.peg.969	garR	2-hydroxy-3-oxopropionate reductase (EC 1.1.1.60) (Tartronate semialdehyde reductase) (TSAR)	tr|W8UBY7|W8UBY7_KLEPN	296	302	296	100	100	98.0132	unreviewed	0	0	1	296	7	302	0	591	Klebsiella pneumoniae 30684/NJST258_2
fig|573.5568.peg.970	garK	Glycerate 2-kinase (EC 2.7.1.165)	tr|A0A3F3BYP1|A0A3F3BYP1_KLEPN	381	381	381	100	100	100	unreviewed	0	0	1	381	1	381	0	768	Klebsiella pneumoniae subsp. pneumoniae
fig|573.5568.peg.971		Lipoprotein (tRNA_anti-like)	tr|W9BN09|W9BN09_KLEPN	154	154	154	100	100	100	unreviewed	0	0	1	154	1	154	2.18e-112	317	Klebsiella pneumoniae
fig|573.5568.peg.972		Uncharacterized protein	tr|W1DM26|W1DM26_KLEPN	47	47	47	100	100	100	unreviewed	0	0	1	47	1	47	1.97e-26	91.7	Klebsiella pneumoniae IS43
fig|573.5568.peg.973		Secreted protein	tr|W8UEH3|W8UEH3_KLEPN	136	136	136	100	100	100	unreviewed	0	0	1	136	1	136	9.15e-97	276	Klebsiella pneumoniae 30684/NJST258_2
fig|573.5568.peg.974	yhaL	Cytoplasmic protein	tr|A0A060VS46|A0A060VS46_KLEPN	55	55	55	100	100	100	unreviewed	0	0	1	55	1	55	1.44e-33	110	Klebsiella pneumoniae
fig|573.5568.peg.975	yhaK	Pirin family protein (Pirin-like protein YhaK)	tr|W9B376|W9B376_KLEPN	233	233	233	100	100	100	unreviewed	0	0	1	233	1	233	7.36e-175	481	Klebsiella pneumoniae
fig|573.5568.peg.976	yhaJ	DNA-binding transcriptional regulator YhaJ (LysR family transcriptional regulator)	tr|A0A430IB20|A0A430IB20_KLEPN	298	298	298	100	100	100	unreviewed	0	0	1	298	1	298	0	602	Klebsiella pneumoniae subsp. pneumoniae
fig|573.5568.peg.977	yhaH	YhaH protein	tr|R4YI29|R4YI29_KLEPR	122	122	122	100	100	100	unreviewed	0	0	1	122	1	122	3.7e-85	245	Klebsiella pneumoniae subsp. rhinoscleromatis SB3432
fig|573.5568.peg.978	yqjG	Glutathione S-transferase (EC 1.8.5.-) (Glutathione-dependent reductase) (Glutathionyl-hydroquinone reductase YqjG (EC 1.8.-.-))	tr|W9BCI1|W9BCI1_KLEPN	328	328	328	100	100	100	unreviewed	0	0	1	328	1	328	0	686	Klebsiella pneumoniae
fig|573.5568.peg.979	yqjF	Membrane protein (DoxX family protein) (inner membrane protein YqjF)	tr|W9BBN2|W9BBN2_KLEPN	130	130	130	100	100	100	unreviewed	0	0	1	130	1	130	1.4e-88	254	Klebsiella pneumoniae
fig|573.5568.peg.980	yqjK	Inner membrane protein YqjK	tr|A6TED9|A6TED9_KLEP7	98	98	98	97.959	100	100	unreviewed	2	0	1	98	1	98	1.53e-63	189	Klebsiella pneumoniae subsp. pneumoniae (strain ATCC 700721 / MGH 78578)
fig|573.5568.peg.981	yqjE	Membrane protein (Phage holin family protein)	tr|W9B2H1|W9B2H1_KLEPN	132	132	132	100	100	100	unreviewed	0	0	1	132	1	132	3.91e-89	256	Klebsiella pneumoniae
fig|573.5568.peg.982	yqjD	YqjD protein	tr|R4YI27|R4YI27_KLEPR	101	101	101	100	100	100	unreviewed	0	0	1	101	1	101	3.13e-66	196	Klebsiella pneumoniae subsp. rhinoscleromatis SB3432
fig|573.5568.peg.983	yqjC	Periplasmic protein YqjC	tr|A0A378AGB0|A0A378AGB0_KLEPO	122	122	122	100	100	100	unreviewed	0	0	1	122	1	122	7.99e-84	242	Klebsiella pneumoniae subsp. ozaenae
fig|573.5568.peg.984	mzrA	Modulator protein MzrA	sp|A6TED5|MZRA_KLEP7	128	128	128	100	100	100	reviewed	0	0	1	128	1	128	5.12e-90	258	Klebsiella pneumoniae subsp. pneumoniae (strain ATCC 700721 / MGH 78578)
fig|573.5568.peg.985	yqjA	DedA family general envelope maintenance protein YqjA (Inner membrane protein YqjA) (DedA family protein) (Membrane protein)	tr|W9B383|W9B383_KLEPN	220	220	220	100	100	100	unreviewed	0	0	1	220	1	220	5.98e-158	437	Klebsiella pneumoniae
fig|573.5568.peg.986	exuR	ExuR protein	tr|R4YIX6|R4YIX6_KLEPR	258	258	258	100	100	100	unreviewed	0	0	1	258	1	258	0	536	Klebsiella pneumoniae subsp. rhinoscleromatis SB3432
fig|573.5568.peg.987	exuT	Hexuronate transport protein (MFS family)	tr|A6TED2|A6TED2_KLEP7	433	433	433	100	100	100	unreviewed	0	0	1	433	1	433	0	873	Klebsiella pneumoniae subsp. pneumoniae (strain ATCC 700721 / MGH 78578)
fig|573.5568.peg.988	uxaC	Uronate isomerase (EC 5.3.1.12) (Glucuronate isomerase) (Uronic isomerase)	sp|B5XTW7|UXAC_KLEP3	470	470	470	98.723	100	100	reviewed	6	0	1	470	1	470	0	971	Klebsiella pneumoniae (strain 342)
fig|573.5568.peg.989	uxaA	Altronate hydrolase	tr|A6TED0|A6TED0_KLEP7	495	495	495	100	100	100	unreviewed	0	0	1	495	1	495	0	1031	Klebsiella pneumoniae subsp. pneumoniae (strain ATCC 700721 / MGH 78578)
fig|573.5568.peg.990	ygjV	YgjV family protein	tr|A6TEC9|A6TEC9_KLEP7	184	184	184	100	100	100	unreviewed	0	0	1	184	1	184	1.65e-132	370	Klebsiella pneumoniae subsp. pneumoniae (strain ATCC 700721 / MGH 78578)
fig|573.5568.peg.991	sstT	Serine/threonine transporter SstT (Na(+)/serine-threonine symporter)	sp|A6TEC8|SSTT_KLEP7	415	415	415	100	100	100	reviewed	0	0	1	415	1	415	0	818	Klebsiella pneumoniae subsp. pneumoniae (strain ATCC 700721 / MGH 78578)
fig|573.5568.peg.992	alx	Putative membrane-bound redox modulator Alx	tr|A0A086IWJ1|A0A086IWJ1_KLEPN	323	323	323	100	100	100	unreviewed	0	0	1	323	1	323	0	639	Klebsiella pneumoniae
fig|573.5568.peg.993	afr_1	1,5-anhydro-D-fructose reductase (EC 1.1.1.292) (Oxidoreductase)	tr|A0A086IUW5|A0A086IUW5_KLEPN	329	329	329	100	100	100	unreviewed	0	0	1	329	1	329	0	682	Klebsiella pneumoniae
fig|573.5568.peg.994	ygjP	YgjP protein	tr|R4YFB1|R4YFB1_KLEPR	166	166	166	99.398	100	100	unreviewed	1	0	1	166	1	166	6.75e-123	344	Klebsiella pneumoniae subsp. rhinoscleromatis SB3432
fig|573.5568.peg.995	sutR_1	Cupin domain-containing protein (HTH-type transcriptional regulator SutR) (Helix-turn-helix domain-containing protein) (Helix-turn-helix transcriptional regulator) (Xre family transcriptional regulator)	tr|A0A0G3RS91|A0A0G3RS91_KLEPN	200	200	200	100	100	100	unreviewed	0	0	1	200	1	200	3.26e-146	406	Klebsiella pneumoniae
fig|573.5568.peg.996		B3/B4 tRNA-binding domain-containing protein	tr|W8UC18|W8UC18_KLEPN	235	255	235	100	100	92.1569	unreviewed	0	0	1	235	21	255	8.97e-171	472	Klebsiella pneumoniae 30684/NJST258_2
fig|573.5568.peg.997	rlmG	Ribosomal RNA large subunit methyltransferase G (EC 2.1.1.174) (23S rRNA m2G1835 methyltransferase) (rRNA (guanine-N(2)-)-methyltransferase RlmG)	sp|A6TEC2|RLMG_KLEP7	376	376	376	100	100	100	reviewed	0	0	1	376	1	376	0	779	Klebsiella pneumoniae subsp. pneumoniae (strain ATCC 700721 / MGH 78578)
fig|573.5568.peg.998	fadH	2,4-dienoyl-CoA reductase (EC 1.3.1.34)	tr|A0A377Z175|A0A377Z175_KLEPO	673	673	673	100	100	100	unreviewed	0	0	1	673	1	673	0	1373	Klebsiella pneumoniae subsp. ozaenae
fig|573.5568.peg.999	lsrK	Autoinducer-2 kinase (AI-2 kinase) (EC 2.7.1.189)	sp|A6TEC0|LSRK_KLEP7	532	532	532	99.06	100	100	reviewed	5	0	1	532	1	532	0	1084	Klebsiella pneumoniae subsp. pneumoniae (strain ATCC 700721 / MGH 78578)
fig|573.5568.peg.1000	lsrR	Transcriptional regulator LsrR	sp|A6TEB9|LSRR_KLEP7	323	323	323	99.071	100	100	reviewed	3	0	1	323	1	323	0	635	Klebsiella pneumoniae subsp. pneumoniae (strain ATCC 700721 / MGH 78578)
fig|573.5568.peg.1001	lsrA	Autoinducer 2 import ATP-binding protein LsrA (AI-2 import ATP-binding protein LsrA) (EC 7.6.2.13)	sp|A6TEB8|LSRA_KLEP7	495	496	495	98.182	100	99.7984	reviewed	9	0	1	495	2	496	0	983	Klebsiella pneumoniae subsp. pneumoniae (strain ATCC 700721 / MGH 78578)
fig|573.5568.peg.1002	lsrC	Autoinducer 2 import system permease protein LsrC (AI-2 import system permease protein LsrC)	sp|A6TEB7|LSRC_KLEP7	344	344	344	98.547	100	100	reviewed	5	0	1	344	1	344	0	655	Klebsiella pneumoniae subsp. pneumoniae (strain ATCC 700721 / MGH 78578)
fig|573.5568.peg.1003	lsrD	Autoinducer 2 import system permease protein LsrD (AI-2 import system permease protein LsrD)	sp|A6TEB6|LSRD_KLEP7	332	332	332	98.494	100	100	reviewed	5	0	1	332	1	332	0	630	Klebsiella pneumoniae subsp. pneumoniae (strain ATCC 700721 / MGH 78578)
fig|573.5568.peg.1004	lsrB	Autoinducer 2-binding protein LsrB (AI-2-binding protein LsrB)	sp|A6TEB5|LSRB_KLEP7	333	333	333	98.498	100	100	reviewed	5	0	1	333	1	333	0	670	Klebsiella pneumoniae subsp. pneumoniae (strain ATCC 700721 / MGH 78578)
fig|573.5568.peg.1005	lsrF	3-hydroxy-5-phosphonooxypentane-2,4-dione thiolase (EC 2.3.1.245)	sp|A6TEB4|LSRF_KLEP7	295	295	295	100	100	100	reviewed	0	0	1	295	1	295	0	617	Klebsiella pneumoniae subsp. pneumoniae (strain ATCC 700721 / MGH 78578)
fig|573.5568.peg.1006	lsrG	(4S)-4-hydroxy-5-phosphonooxypentane-2,3-dione isomerase (EC 5.3.1.32) (Autoinducer 2-degrading protein LsrG) (AI-2-degrading protein LsrG) (Phospho-(S)-4,5-dihydroxy-2,3-pentanedione isomerase) (Phospho-AI-2 isomerase)	sp|A6TEB3|LSRG_KLEP7	98	98	98	98.98	100	100	reviewed	1	0	1	98	1	98	2.05e-68	201	Klebsiella pneumoniae subsp. pneumoniae (strain ATCC 700721 / MGH 78578)
fig|573.5568.peg.1007	patA	Putrescine aminotransferase (PAT) (PATase) (EC 2.6.1.82) (Cadaverine transaminase) (Diamine transaminase) (EC 2.6.1.29) (Putrescine transaminase) (Putrescine--2-oxoglutaric acid transaminase)	sp|A6TEB2|PAT_KLEP7	459	459	459	100	100	100	reviewed	0	0	1	459	1	459	0	941	Klebsiella pneumoniae subsp. pneumoniae (strain ATCC 700721 / MGH 78578)
fig|573.5568.peg.1008	yqjI	PadR family transcriptional regulator (Transcriptional regulator YqjI)	tr|W9B3B0|W9B3B0_KLEPN	184	184	184	100	100	100	unreviewed	0	0	1	184	1	184	1.49e-132	370	Klebsiella pneumoniae
fig|573.5568.peg.1009	yqjH	Enzyme, ferredoxin reductase-like, FAD-linked, NADP-linked	tr|A6TEB0|A6TEB0_KLEP7	258	258	258	100	100	100	unreviewed	0	0	1	258	1	258	0	528	Klebsiella pneumoniae subsp. pneumoniae (strain ATCC 700721 / MGH 78578)
fig|573.5568.peg.1010	dhaK_1	Dihydroxyacetone kinase (EC 2.7.1.29) (Glycerone kinase)	tr|A0A2V3KBW1|A0A2V3KBW1_KLEPN	549	549	549	100	100	100	unreviewed	0	0	1	549	1	549	0	1110	Klebsiella pneumoniae
fig|573.5568.peg.1011	dhaM	phosphoenolpyruvate--glycerone phosphotransferase (EC 2.7.1.121)	tr|A0A422WLU5|A0A422WLU5_KLEPN	473	473	473	100	100	100	unreviewed	0	0	1	473	1	473	0	944	Klebsiella pneumoniae subsp. pneumoniae
fig|573.5568.peg.1012	dhaL	Dihydroxyacetone kinase ADP-binding subunit DhaL (EC 2.7.1.121)	tr|A0A430IAQ8|A0A430IAQ8_KLEPN	210	210	210	100	100	100	unreviewed	0	0	1	210	1	210	1.44e-157	436	Klebsiella pneumoniae subsp. pneumoniae
fig|573.5568.peg.1013	dhaK	Dihydroxyacetone kinase, N-terminal domain	tr|A6TEA6|A6TEA6_KLEP7	356	356	356	100	100	100	unreviewed	0	0	1	356	1	356	0	733	Klebsiella pneumoniae subsp. pneumoniae (strain ATCC 700721 / MGH 78578)
fig|573.5568.peg.1014		Uncharacterized protein	tr|A0A3F3C864|A0A3F3C864_KLEPN	61	61	61	100	100	100	unreviewed	0	0	1	61	1	61	6.15e-38	121	Klebsiella pneumoniae subsp. pneumoniae
fig|573.5568.peg.1015	dhaD	Glycerol dehydrogenase (EC 1.1.1.6)	tr|R4YF89|R4YF89_KLEPR	365	365	365	100	100	100	unreviewed	0	0	1	365	1	365	0	750	Klebsiella pneumoniae subsp. rhinoscleromatis SB3432
fig|573.5568.peg.1016	dhaR	DhaR (PTS-dependent dihydroxyacetone kinase operon regulatory protein) (PTS-dependent dihydroxyacetone kinase operon transcriptional regulator DhaR) (Sigma-54-dependent Fis family transcriptional regulator)	tr|W9BN18|W9BN18_KLEPN	641	641	641	100	100	100	unreviewed	0	0	1	641	1	641	0	1323	Klebsiella pneumoniae
fig|573.5568.peg.1017	yvqK_2	Corrinoid adenosyltransferase (EC 2.5.1.17) (Cob(II)alamin adenosyltransferase) (Cob(II)yrinic acid a,c-diamide adenosyltransferase) (Cobinamide/cobalamin adenosyltransferase)	tr|Q48424|Q48424_KLEPN	176	176	176	100	100	100	unreviewed	0	0	1	176	1	176	2.5e-127	356	Klebsiella pneumoniae
fig|573.5568.peg.1018	dhaG	Glycerol dehydratase reactivase beta/small subunit family protein (Glycerol dehydratase reactivation factor small subunit) (Glycerol dehydratase-reactivation factor)	tr|Q7X219|Q7X219_KLEPN	117	117	117	100	100	100	unreviewed	0	0	1	117	1	117	2.55e-81	235	Klebsiella pneumoniae
fig|573.5568.peg.1019	dhaT	1,3-propanediol dehydrogenase (EC 1.1.1.202) (1,3-propanediol oxidoreductase) (3-hydroxypropionaldehyde reductase)	sp|Q59477|DHAT_KLEPN	387	387	387	100	100	100	reviewed	0	0	1	387	1	387	0	794	Klebsiella pneumoniae
fig|573.5568.peg.1020	orfY	Heme-binding protein	tr|A6TEA1|A6TEA1_KLEP7	166	143	143	99.301	86.1446	100	unreviewed	1	0	24	166	1	143	5.93e-101	288	Klebsiella pneumoniae subsp. pneumoniae (strain ATCC 700721 / MGH 78578)
fig|573.5568.peg.1021	pduC	Propanediol/glycerol family dehydratase large subunit	tr|A0A483LFC0|A0A483LFC0_KLEPN	555	555	555	99.82	100	100	unreviewed	1	0	1	555	1	555	0	1140	Klebsiella pneumoniae
fig|573.5568.peg.1022	dhaC	Glycerol dehydratase, medium subunit (EC 4.2.1.30)	tr|B5XU03|B5XU03_KLEP3	194	194	194	100	100	100	unreviewed	0	0	1	194	1	194	4.46e-143	397	Klebsiella pneumoniae (strain 342)
fig|573.5568.peg.1023	gldE	Glycerol dehydratase small subunit	tr|A8CIV6|A8CIV6_KLEPN	141	143	141	100	100	98.6014	unreviewed	0	0	1	141	3	143	1.13e-102	291	Klebsiella pneumoniae
fig|573.5568.peg.1024	orfZ	Glycerol dehyrdratase activator	tr|A6TE97|A6TE97_KLEP7	607	607	607	100	100	100	unreviewed	0	0	1	607	1	607	0	1212	Klebsiella pneumoniae subsp. pneumoniae (strain ATCC 700721 / MGH 78578)
fig|573.5568.peg.1025	glpF	GlpF protein	tr|R4YF77|R4YF77_KLEPR	267	267	267	100	100	100	unreviewed	0	0	1	267	1	267	0	529	Klebsiella pneumoniae subsp. rhinoscleromatis SB3432
fig|573.5568.peg.1026	hdeB	Acid stress chaperone HdeB	tr|W8UEN0|W8UEN0_KLEPN	107	107	107	100	100	100	unreviewed	0	0	1	107	1	107	6.46e-77	223	Klebsiella pneumoniae 30684/NJST258_2
fig|573.5568.peg.1027	hdeD	Acid-resistance membrane protein (Acid-resistance protein)	tr|A0A2W0ZHX2|A0A2W0ZHX2_KLEPN	191	191	191	100	100	100	unreviewed	0	0	1	191	1	191	1.41e-136	381	Klebsiella pneumoniae subsp. pneumoniae
fig|573.5568.peg.1028	yfdX	YfdX family protein	tr|A6TE93|A6TE93_KLEP7	223	220	223	98.206	100	101.364	unreviewed	1	1	1	223	1	220	4.41e-156	432	Klebsiella pneumoniae subsp. pneumoniae (strain ATCC 700721 / MGH 78578)
fig|573.5568.peg.1029	evgS	histidine kinase (EC 2.7.13.3)	tr|A0A2U0LSS2|A0A2U0LSS2_KLEPN	1080	1080	1080	100	100	100	unreviewed	0	0	1	1080	1	1080	0	2219	Klebsiella pneumoniae
fig|573.5568.peg.1030	evgA	Acid-sensing system DNA-binding response regulator EvgA	tr|A0A430IAX3|A0A430IAX3_KLEPN	204	204	204	100	100	100	unreviewed	0	0	1	204	1	204	7.51e-152	421	Klebsiella pneumoniae subsp. pneumoniae
fig|573.5568.peg.1031	hdeB_2	HdeB family protein	tr|A0A060VJW3|A0A060VJW3_KLEPN	121	121	121	99.174	100	100	unreviewed	1	0	1	121	1	121	1.07e-86	249	Klebsiella pneumoniae
fig|573.5568.peg.1032		Lipoprotein	tr|W8UU84|W8UU84_KLEPN	90	90	90	100	100	100	unreviewed	0	0	1	90	1	90	1.83e-62	185	Klebsiella pneumoniae 30684/NJST258_2
fig|573.5568.peg.1033	mug	G/U mismatch-specific DNA glycosylase (EC 3.2.2.28) (Double-strand-specific uracil glycosylase) (Mismatch-specific uracil DNA-glycosylase) (MUG)	sp|A6TE50|MUG_KLEP7	168	168	168	100	100	100	reviewed	0	0	1	168	1	168	3.8e-124	347	Klebsiella pneumoniae subsp. pneumoniae (strain ATCC 700721 / MGH 78578)
fig|573.5568.peg.1034	rpoD	RNA polymerase sigma factor RpoD (Sigma-70)	tr|W9B3D4|W9B3D4_KLEPN	613	613	613	100	100	100	unreviewed	0	0	1	613	1	613	0	1253	Klebsiella pneumoniae
fig|573.5568.peg.1035	dnaG	DNA primase (EC 2.7.7.101)	tr|W8UEN7|W8UEN7_KLEPN	581	581	581	100	100	100	unreviewed	0	0	1	581	1	581	0	1199	Klebsiella pneumoniae 30684/NJST258_2
fig|573.5568.peg.1036	rpsU	Small ribosomal subunit protein bS21 (30S ribosomal protein S21)	sp|B5XU21|RS21_KLEP3	71	71	71	100	100	100	reviewed	0	0	1	71	1	71	1.84e-44	139	Klebsiella pneumoniae (strain 342)
fig|573.5568.peg.1037	tsaD	tRNA N6-adenosine threonylcarbamoyltransferase (EC 2.3.1.234) (N6-L-threonylcarbamoyladenine synthase) (t(6)A synthase) (t(6)A37 threonylcarbamoyladenosine biosynthesis protein TsaD) (tRNA threonylcarbamoyladenosine biosynthesis protein TsaD)	sp|A6TE46|TSAD_KLEP7	337	337	337	99.703	100	100	reviewed	1	0	1	337	1	337	0	686	Klebsiella pneumoniae subsp. pneumoniae (strain ATCC 700721 / MGH 78578)
fig|573.5568.peg.1038		Cytosine permease	tr|W8UC60|W8UC60_KLEPN	535	537	535	100	100	99.6276	unreviewed	0	0	1	535	3	537	0	1079	Klebsiella pneumoniae 30684/NJST258_2
fig|573.5568.peg.1039	ureG	Urease accessory protein UreG	sp|B5XU24|UREG_KLEP3	205	205	205	100	100	100	reviewed	0	0	1	205	1	205	2.83e-151	419	Klebsiella pneumoniae (strain 342)
fig|573.5568.peg.1040	ureF	Urease accessory protein UreF	sp|A6TE44|UREF_KLEP7	236	224	224	99.107	94.9153	100	reviewed	2	0	13	236	1	224	5.59e-162	448	Klebsiella pneumoniae subsp. pneumoniae (strain ATCC 700721 / MGH 78578)
fig|573.5568.peg.1041	ureE	Urease accessory protein UreE	sp|A6TE43|UREE_KLEP7	158	158	158	99.367	100	100	reviewed	1	0	1	158	1	158	6.78e-114	321	Klebsiella pneumoniae subsp. pneumoniae (strain ATCC 700721 / MGH 78578)
fig|573.5568.peg.1042	ureC	Urease subunit alpha (EC 3.5.1.5) (Urea amidohydrolase subunit alpha)	sp|A6TE42|URE1_KLEP7	567	567	567	99.824	100	100	reviewed	1	0	1	567	1	567	0	1160	Klebsiella pneumoniae subsp. pneumoniae (strain ATCC 700721 / MGH 78578)
fig|573.5568.peg.1043	ureB	Urease subunit beta (EC 3.5.1.5) (Urea amidohydrolase subunit beta)	sp|A6TE41|URE2_KLEP7	106	106	106	100	100	100	reviewed	0	0	1	106	1	106	1.34e-74	217	Klebsiella pneumoniae subsp. pneumoniae (strain ATCC 700721 / MGH 78578)
fig|573.5568.peg.1044	ureA	Urease subunit gamma (EC 3.5.1.5) (Urea amidohydrolase subunit gamma)	sp|B5XU29|URE3_KLEP3	100	100	100	100	100	100	reviewed	0	0	1	100	1	100	1.16e-68	202	Klebsiella pneumoniae (strain 342)
fig|573.5568.peg.1045	ureD	Urease accessory protein UreD	sp|A6TE39|URED_KLEP7	274	274	274	100	100	100	reviewed	0	0	1	274	1	274	0	554	Klebsiella pneumoniae subsp. pneumoniae (strain ATCC 700721 / MGH 78578)
fig|573.5568.peg.1046		Uncharacterized protein	tr|A0A7U1JTR9|A0A7U1JTR9_KLEPN	39	39	39	100	100	100	unreviewed	0	0	1	39	1	39	6.62e-22	79.7	Klebsiella pneumoniae subsp. pneumoniae
fig|573.5568.peg.1047	plsY	Glycerol-3-phosphate acyltransferase (Acyl-PO4 G3P acyltransferase) (Acyl-phosphate--glycerol-3-phosphate acyltransferase) (G3P acyltransferase) (GPAT) (EC 2.3.1.275) (Lysophosphatidic acid synthase) (LPA synthase)	sp|A6TE38|PLSY_KLEP7	205	205	205	99.024	100	100	reviewed	2	0	1	205	1	205	4.02e-145	404	Klebsiella pneumoniae subsp. pneumoniae (strain ATCC 700721 / MGH 78578)
fig|573.5568.peg.1048	folB	7,8-dihydroneopterin aldolase (EC 4.1.2.25)	tr|W9BCP1|W9BCP1_KLEPN	127	128	127	100	100	99.2188	unreviewed	0	0	1	127	2	128	3.03e-90	258	Klebsiella pneumoniae
fig|573.5568.peg.1049	uppP	Undecaprenyl-diphosphatase (EC 3.6.1.27) (Bacitracin resistance protein) (Undecaprenyl pyrophosphate phosphatase)	sp|A6TE36|UPPP_KLEP7	273	273	273	100	100	100	reviewed	0	0	1	273	1	273	0	540	Klebsiella pneumoniae subsp. pneumoniae (strain ATCC 700721 / MGH 78578)
fig|573.5568.peg.1050	cca	Multifunctional CCA protein [Includes: CCA-adding enzyme (EC 2.7.7.72) (CCA tRNA nucleotidyltransferase) (tRNA CCA-pyrophosphorylase) (tRNA adenylyl-/cytidylyl-transferase) (tRNA nucleotidyltransferase) (tRNA-NT); 2'-nucleotidase (EC 3.1.3.-); 2',3'-cyclic phosphodiesterase (EC 3.1.4.-); Phosphatase (EC 3.1.3.-)]	sp|A6TE35|CCA_KLEP7	413	413	413	99.516	100	100	reviewed	2	0	1	413	1	413	0	840	Klebsiella pneumoniae subsp. pneumoniae (strain ATCC 700721 / MGH 78578)
fig|573.5568.peg.1051	ygiM	SH3b domain-containing protein	tr|A6TE34|A6TE34_KLEP7	206	206	206	100	100	100	unreviewed	0	0	1	206	1	206	3.69e-151	419	Klebsiella pneumoniae subsp. pneumoniae (strain ATCC 700721 / MGH 78578)
fig|573.5568.peg.1052	ygiF	Adenylate cyclase (CYTH domain-containing protein) (Inorganic triphosphatase (EC 3.6.1.25))	tr|A0A2V3KHB7|A0A2V3KHB7_KLEPN	432	432	432	100	100	100	unreviewed	0	0	1	432	1	432	0	860	Klebsiella pneumoniae
fig|573.5568.peg.1053	glnE	Bifunctional glutamine synthetase adenylyltransferase/adenylyl-removing enzyme (ATP:glutamine synthetase adenylyltransferase) (ATase) [Includes: Glutamine synthetase adenylyl-L-tyrosine phosphorylase (EC 2.7.7.89) (Adenylyl removase) (AR) (AT-N); Glutamine synthetase adenylyl transferase (EC 2.7.7.42) (Adenylyl transferase) (AT) (AT-C)]	sp|A6TE32|GLNE_KLEP7	945	945	945	99.894	100	100	reviewed	1	0	1	945	1	945	0	1917	Klebsiella pneumoniae subsp. pneumoniae (strain ATCC 700721 / MGH 78578)
fig|573.5568.peg.1054	hldE	Bifunctional protein HldE [Includes: D-beta-D-heptose 7-phosphate kinase (EC 2.7.1.167) (D-beta-D-heptose 7-phosphotransferase) (D-glycero-beta-D-manno-heptose-7-phosphate kinase); D-beta-D-heptose 1-phosphate adenylyltransferase (EC 2.7.7.70) (D-glycero-beta-D-manno-heptose 1-phosphate adenylyltransferase)]	sp|A6TE31|HLDE_KLEP7	477	477	477	100	100	100	reviewed	0	0	1	477	1	477	0	967	Klebsiella pneumoniae subsp. pneumoniae (strain ATCC 700721 / MGH 78578)
fig|573.5568.peg.1055		Uncharacterized protein	tr|W8VDV7|W8VDV7_KLEPN	49	49	49	100	100	100	unreviewed	0	0	1	49	1	49	5.86e-30	100	Klebsiella pneumoniae 30684/NJST258_2
fig|573.5568.peg.1056	glgS	Surface composition regulator	tr|W8UUA8|W8UUA8_KLEPN	65	67	65	100	100	97.0149	unreviewed	0	0	1	65	3	67	6.31e-45	139	Klebsiella pneumoniae 30684/NJST258_2
fig|573.5568.peg.1057	ubiK	Ubiquinone biosynthesis accessory factor UbiK	tr|W8UPH5|W8UPH5_KLEPN	90	90	90	100	100	100	unreviewed	0	0	1	90	1	90	3.49e-59	177	Klebsiella pneumoniae 30684/NJST258_2
fig|573.5568.peg.1058	ribB	3,4-dihydroxy-2-butanone 4-phosphate synthase (DHBP synthase) (EC 4.1.99.12)	sp|A6TE29|RIBB_KLEP7	217	217	217	99.539	100	100	reviewed	1	0	1	217	1	217	6.72e-160	442	Klebsiella pneumoniae subsp. pneumoniae (strain ATCC 700721 / MGH 78578)
fig|573.5568.peg.1059	zupT	Zinc transporter ZupT	tr|W9BCQ2|W9BCQ2_KLEPN	256	256	256	100	100	100	unreviewed	0	0	1	256	1	256	9.41e-179	493	Klebsiella pneumoniae
fig|573.5568.peg.1060	ygiD	4,5-DOPA dioxygenase extradiol (EC 1.13.11.29)	tr|A0A3N0KWH9|A0A3N0KWH9_KLEPN	263	263	263	100	100	100	unreviewed	0	0	1	263	1	263	0	538	Klebsiella pneumoniae subsp. pneumoniae
fig|573.5568.peg.1061	gsp_1	Acid--amine ligase YgiC (EC 6.3.1.-) (Glutathionylspermidine synthase)	tr|A0A1C1RN05|A0A1C1RN05_KLEPN	386	386	386	100	100	100	unreviewed	0	0	1	386	1	386	0	802	Klebsiella pneumoniae
fig|573.5568.peg.1062		UPF0441 protein KPN78578_33850	sp|A6TE25|Y3385_KLEP7	223	223	223	100	100	100	reviewed	0	0	1	223	1	223	4.16e-166	458	Klebsiella pneumoniae subsp. pneumoniae (strain ATCC 700721 / MGH 78578)
fig|573.5568.peg.1063	tolC	Outer membrane channel protein	tr|A0A377Z132|A0A377Z132_KLEPO	489	489	489	100	100	100	unreviewed	0	0	1	489	1	489	0	979	Klebsiella pneumoniae subsp. ozaenae
fig|573.5568.peg.1064	yqiE	ADP-ribose pyrophosphatase (EC 3.6.1.13) (ADP-ribose diphosphatase) (ADP-ribose phosphohydrolase) (Adenosine diphosphoribose pyrophosphatase)	tr|R4YEZ9|R4YEZ9_KLEPR	210	210	210	100	100	100	unreviewed	0	0	1	210	1	210	1.92e-154	427	Klebsiella pneumoniae subsp. rhinoscleromatis SB3432
fig|573.5568.peg.1065	yqiB	Enzyme	tr|A6TE22|A6TE22_KLEP7	140	140	140	100	100	100	unreviewed	0	0	1	140	1	140	9.11e-105	296	Klebsiella pneumoniae subsp. pneumoniae (strain ATCC 700721 / MGH 78578)
fig|573.5568.peg.1066	cpdA	3',5'-cyclic adenosine monophosphate phosphodiesterase CpdA (3',5'-cyclic AMP phosphodiesterase) (cAMP phosphodiesterase) (EC 3.1.4.53)	tr|W8UUB9|W8UUB9_KLEPN	275	275	275	100	100	100	unreviewed	0	0	1	275	1	275	0	565	Klebsiella pneumoniae 30684/NJST258_2
fig|573.5568.peg.1067	yqiA	YqiA protein	tr|R4YIS6|R4YIS6_KLEPR	191	191	191	100	100	100	unreviewed	0	0	1	191	1	191	3.4e-142	395	Klebsiella pneumoniae subsp. rhinoscleromatis SB3432
fig|573.5568.peg.1068	parE	DNA topoisomerase 4 subunit B (EC 5.6.2.2) (Topoisomerase IV subunit B)	tr|W8UC98|W8UC98_KLEPN	631	631	631	100	100	100	unreviewed	0	0	1	631	1	631	0	1303	Klebsiella pneumoniae 30684/NJST258_2
fig|573.5568.peg.1069	ygiN	YgiN protein	tr|R4YEZ4|R4YEZ4_KLEPR	104	104	104	100	100	100	unreviewed	0	0	1	104	1	104	1.05e-72	212	Klebsiella pneumoniae subsp. rhinoscleromatis SB3432
fig|573.5568.peg.1070	mdaB	MdaB protein	tr|R4YE12|R4YE12_KLEPR	193	193	193	100	100	100	unreviewed	0	0	1	193	1	193	4.25e-145	402	Klebsiella pneumoniae subsp. rhinoscleromatis SB3432
fig|573.5568.peg.1071	qseC	histidine kinase (EC 2.7.13.3)	tr|A0A422YJ29|A0A422YJ29_KLEPN	449	449	449	100	100	100	unreviewed	0	0	1	449	1	449	0	904	Klebsiella pneumoniae subsp. pneumoniae
fig|573.5568.peg.1072	qseB	Two-component system response regulator QseB	tr|A0A2D3D0P2|A0A2D3D0P2_KLEPN	219	219	219	100	100	100	unreviewed	0	0	1	219	1	219	1.69e-157	436	Klebsiella pneumoniae subsp. pneumoniae
fig|573.5568.peg.1073	ygiW_1	Protein ygiW	tr|A0A377Z5H2|A0A377Z5H2_KLEPO	131	131	131	100	100	100	unreviewed	0	0	1	131	1	131	6.3e-92	263	Klebsiella pneumoniae subsp. ozaenae
fig|573.5568.peg.1074	ygiV	HTH araC/xylS-type domain-containing protein	tr|A6TE13|A6TE13_KLEP7	289	289	289	100	100	100	unreviewed	0	0	1	289	1	289	0	601	Klebsiella pneumoniae subsp. pneumoniae (strain ATCC 700721 / MGH 78578)
fig|573.5568.peg.1075	parC	DNA topoisomerase 4 subunit A (EC 5.6.2.2) (Topoisomerase IV subunit A)	tr|W8VDX2|W8VDX2_KLEPN	752	780	752	100	100	96.4103	unreviewed	0	0	1	752	29	780	0	1540	Klebsiella pneumoniae 30684/NJST258_2
fig|573.5568.peg.1076	plsC	1-acyl-sn-glycerol-3-phosphate acyltransferase (EC 2.3.1.51)	tr|W9B3H5|W9B3H5_KLEPN	245	245	245	100	100	100	unreviewed	0	0	1	245	1	245	0	508	Klebsiella pneumoniae
fig|573.5568.peg.1077	ftsP	Cell division protein FtsP	tr|W8UPJ5|W8UPJ5_KLEPN	470	478	470	100	100	98.3264	unreviewed	0	0	1	470	9	478	0	951	Klebsiella pneumoniae 30684/NJST258_2
fig|573.5568.peg.1078	rimO_2	Radical SAM domain-containing protein (Ribosomal protein S12 methylthiotransferase RimO (EC 2.8.4.4)) (YgiQ family radical SAM protein)	tr|A0A1S0W7Q6|A0A1S0W7Q6_KLEPN	727	727	727	100	100	100	unreviewed	0	0	1	727	1	727	0	1517	Klebsiella pneumoniae
fig|573.5568.peg.1079		Acetyltransferase (EC 2.3.1.-)	tr|W8UET0|W8UET0_KLEPN	175	176	175	100	100	99.4318	unreviewed	0	0	1	175	2	176	3.7e-130	363	Klebsiella pneumoniae 30684/NJST258_2
fig|573.5568.peg.1080	dkgA	DkgA protein	tr|R4YEK9|R4YEK9_KLEPR	275	275	275	100	100	100	unreviewed	0	0	1	275	1	275	0	563	Klebsiella pneumoniae subsp. rhinoscleromatis SB3432
fig|573.5568.peg.1081	yqhD	Alcohol dehydrogenase	tr|A0A430IAL0|A0A430IAL0_KLEPN	387	387	387	100	100	100	unreviewed	0	0	1	387	1	387	0	794	Klebsiella pneumoniae subsp. pneumoniae
fig|573.5568.peg.1082	yqhC	YqhC protein	tr|R4YHS3|R4YHS3_KLEPR	299	301	299	100	100	99.3355	unreviewed	0	0	1	299	3	301	0	619	Klebsiella pneumoniae subsp. rhinoscleromatis SB3432
fig|573.5568.peg.1083	yghB	Inner membrane protein YghB	tr|A6TE04|A6TE04_KLEP7	219	219	219	100	100	100	unreviewed	0	0	1	219	1	219	4.49e-159	440	Klebsiella pneumoniae subsp. pneumoniae (strain ATCC 700721 / MGH 78578)
fig|573.5568.peg.1084	metC	Cystathionine beta-lyase (EC 4.4.1.8)	tr|Q0ZBA0|Q0ZBA0_KLEPN	395	395	395	100	100	100	unreviewed	0	0	1	395	1	395	0	819	Klebsiella pneumoniae
fig|573.5568.peg.1085	B3007	Uncharacterized protein B3007	tr|Q0ZB99|Q0ZB99_KLEPN	71	71	71	100	100	100	unreviewed	0	0	1	71	1	71	1.2e-47	146	Klebsiella pneumoniae
fig|573.5568.peg.1086	exbB	Biopolymer transport protein ExbB	tr|A0A422VN45|A0A422VN45_KLEPN	243	243	243	100	100	100	unreviewed	0	0	1	243	1	243	7.13e-177	487	Klebsiella pneumoniae subsp. pneumoniae
fig|573.5568.peg.1087	exbD	Biopolymer transport protein ExbD	tr|W9B3I5|W9B3I5_KLEPN	141	141	141	100	100	100	unreviewed	0	0	1	141	1	141	4.12e-101	287	Klebsiella pneumoniae
fig|573.5568.peg.1088	yicJ_4	GPH family transporter (Inner membrane symporter YicJ) (MFS transporter)	tr|A0A060VRQ7|A0A060VRQ7_KLEPN	472	472	472	100	100	100	unreviewed	0	0	1	472	1	472	0	963	Klebsiella pneumoniae
fig|573.5568.peg.1089	xynB_1	Family 43 glycosylhydrolase (Glycoside hydrolase (EC 3.2.1.37)) (Glycosyl hydrolase 43 family protein) (Non-reducing end alpha-L-arabinofuranosidase BoGH43A (EC 3.2.1.55))	tr|A0A1C1RMW1|A0A1C1RMW1_KLEPN	507	507	507	100	100	100	unreviewed	0	0	1	507	1	507	0	1039	Klebsiella pneumoniae
fig|573.5568.peg.1090		UPF0114 protein KPN78578_33570	sp|A6TDZ7|Y3357_KLEP7	164	164	164	100	100	100	reviewed	0	0	1	164	1	164	2.02e-117	330	Klebsiella pneumoniae subsp. pneumoniae (strain ATCC 700721 / MGH 78578)
fig|573.5568.peg.1091	clcD	Carboxymethylenebutenolidase (Dienelactone hydrolase) (Enzyme (EC 3.1.1.45)) (YghX family hydrolase)	tr|W9BN32|W9BN32_KLEPN	295	295	295	100	100	100	unreviewed	0	0	1	295	1	295	0	606	Klebsiella pneumoniae
fig|573.5568.peg.1092	yghW	YghW protein	tr|R4YIS1|R4YIS1_KLEPR	95	95	95	100	100	100	unreviewed	0	0	1	95	1	95	7.05e-66	194	Klebsiella pneumoniae subsp. rhinoscleromatis SB3432
fig|573.5568.peg.1093	yghU	YghU protein	tr|R4YHR9|R4YHR9_KLEPR	288	305	288	100	100	94.4262	unreviewed	0	0	1	288	18	305	0	596	Klebsiella pneumoniae subsp. rhinoscleromatis SB3432
fig|573.5568.peg.1094		Thioredoxin	tr|W9B3J1|W9B3J1_KLEPN	186	186	186	100	100	100	unreviewed	0	0	1	186	1	186	1.67e-140	390	Klebsiella pneumoniae
fig|573.5568.peg.1095		Uncharacterized protein	tr|B5XU76|B5XU76_KLEP3	47	47	47	100	100	100	unreviewed	0	0	1	47	1	47	9e-30	100	Klebsiella pneumoniae (strain 342)
fig|573.5568.peg.1096	gsp_1	Glutathionylspermidine synthase (Bifunctional glutathionylspermidine amidase/synthase) (Bifunctional glutathionylspermidine synthetase/amidase)	tr|W9B2Q2|W9B2Q2_KLEPN	621	621	621	100	100	100	unreviewed	0	0	1	621	1	621	0	1295	Klebsiella pneumoniae
fig|573.5568.peg.1097	lysN	2-aminoadipate transaminase (Aminotransferase class I/II-fold pyridoxal phosphate-dependent enzyme) (PLP-dependent aminotransferase family protein) (Transcriptional regulator (EC 2.6.1.39))	tr|A0A1C1RMV5|A0A1C1RMV5_KLEPN	393	393	393	100	100	100	unreviewed	0	0	1	393	1	393	0	809	Klebsiella pneumoniae
fig|573.5568.peg.1098		Uncharacterized protein	tr|A0A9P2SD95|A0A9P2SD95_KLEPN	29	29	29	100	100	100	unreviewed	0	0	1	29	1	29	3.02e-13	57	Klebsiella pneumoniae subsp. pneumoniae WGLW5
fig|573.5568.peg.1099		Uncharacterized protein	tr|W8UCD0|W8UCD0_KLEPN	62	82	62	100	100	75.6098	unreviewed	0	0	1	62	21	82	4.97e-39	125	Klebsiella pneumoniae 30684/NJST258_2
fig|573.5568.peg.1100		Uncharacterized protein	tr|W8UEV6|W8UEV6_KLEPN	114	121	114	100	100	94.2149	unreviewed	0	0	1	114	8	121	6.35e-83	239	Klebsiella pneumoniae 30684/NJST258_2
fig|573.5568.peg.1101	xylB_2	D-xylose 1-dehydrogenase (EC 1.1.1.175) (Short chain dehydrogenase)	tr|A0A2U0M9P3|A0A2U0M9P3_KLEPN	200	200	200	100	100	100	unreviewed	0	0	1	200	1	200	7.78e-144	400	Klebsiella pneumoniae
fig|573.5568.peg.1102	dmlR_4	LysR family transcriptional regulator	tr|A0A2W0ZGS3|A0A2W0ZGS3_KLEPN	303	303	303	100	100	100	unreviewed	0	0	1	303	1	303	0	613	Klebsiella pneumoniae subsp. pneumoniae
fig|573.5568.peg.1103	metC_2	Aminotransferase class I/II-fold pyridoxal phosphate-dependent enzyme (Cystathionine gamma-lyase (EC 4.4.1.8)) (PLP-dependent transferase)	tr|A0A2S8SZW9|A0A2S8SZW9_KLEPN	382	382	382	100	100	100	unreviewed	0	0	1	382	1	382	0	776	Klebsiella pneumoniae subsp. pneumoniae
fig|573.5568.peg.1104	cbs	cysteine synthase (EC 2.5.1.47)	tr|A0A1L5UE10|A0A1L5UE10_KLEPN	458	458	458	100	100	100	unreviewed	0	0	1	458	1	458	0	939	Klebsiella pneumoniae
fig|573.5568.peg.1105		CopG family helix-turn-helix protein (CopG family transcriptional regulator) (DUF1778 domain-containing protein)	tr|W9B3K1|W9B3K1_KLEPN	97	97	97	100	100	100	unreviewed	0	0	1	97	1	97	2.77e-64	191	Klebsiella pneumoniae
fig|573.5568.peg.1106		GNAT family N-acetyltransferase	tr|A0A3N0NT69|A0A3N0NT69_KLEPN	161	161	161	100	100	100	unreviewed	0	0	1	161	1	161	2.47e-118	332	Klebsiella pneumoniae subsp. pneumoniae
fig|573.5568.peg.1107		Lipoprotein	tr|W9BCU3|W9BCU3_KLEPN	197	197	197	100	100	100	unreviewed	0	0	1	197	1	197	3.28e-148	410	Klebsiella pneumoniae
fig|573.5568.peg.1108		Transposase	tr|W8UPM5|W8UPM5_KLEPN	50	50	50	100	100	100	unreviewed	0	0	1	50	1	50	6.4e-30	100	Klebsiella pneumoniae 30684/NJST258_2
fig|573.5568.peg.1109	ywqD	AAA family ATPase (Chromosome partitioning ATPase) (ParA family protein) (Tyrosine-protein kinase YwqD (EC 2.7.10.2))	tr|A0A2U0MJY4|A0A2U0MJY4_KLEPN	290	290	290	100	100	100	unreviewed	0	0	1	290	1	290	0	595	Klebsiella pneumoniae
fig|573.5568.peg.1110		Uncharacterized protein	tr|A0A0J2GLT0|A0A0J2GLT0_KLEPN	128	128	128	100	100	100	unreviewed	0	0	1	128	1	128	1.72e-92	264	Klebsiella pneumoniae
fig|573.5568.peg.1111	dnaB	Replicative DNA helicase (EC 3.6.4.12)	tr|A0A3N0PMU6|A0A3N0PMU6_KLEPN	455	455	455	100	100	100	unreviewed	0	0	1	455	1	455	0	935	Klebsiella pneumoniae subsp. pneumoniae
fig|573.5568.peg.1112		Transcriptional regulator	tr|W8VDZ9|W8VDZ9_KLEPN	540	540	540	100	100	100	unreviewed	0	0	1	540	1	540	0	1101	Klebsiella pneumoniae 30684/NJST258_2
fig|573.5568.peg.1113		DUF2857 domain-containing protein	tr|W8UUH3|W8UUH3_KLEPN	194	194	194	100	100	100	unreviewed	0	0	1	194	1	194	7.5e-141	392	Klebsiella pneumoniae 30684/NJST258_2
fig|573.5568.peg.1114		Helix-turn-helix domain-containing protein	tr|W8UPN3|W8UPN3_KLEPN	405	405	405	100	100	100	unreviewed	0	0	1	405	1	405	0	837	Klebsiella pneumoniae 30684/NJST258_2
fig|573.5568.peg.1115		DUF6708 domain-containing protein	tr|W8UCE8|W8UCE8_KLEPN	291	291	291	100	100	100	unreviewed	0	0	1	291	1	291	0	607	Klebsiella pneumoniae 30684/NJST258_2
fig|573.5568.peg.1116		WG repeat-containing protein	tr|W8UEX2|W8UEX2_KLEPN	424	442	424	100	100	95.9276	unreviewed	0	0	1	424	19	442	0	864	Klebsiella pneumoniae 30684/NJST258_2
fig|573.5568.peg.1117		DUF2321 domain-containing protein	tr|A0A0E1CDA7|A0A0E1CDA7_KLEPN	251	273	251	100	100	91.9414	unreviewed	0	0	1	251	23	273	0	527	Klebsiella pneumoniae 30660/NJST258_1
fig|573.5568.peg.1118		Nucleotidyl transferase AbiEii toxin, Type IV TA system	tr|W8UUI0|W8UUI0_KLEPN	287	293	287	100	100	97.9522	unreviewed	0	0	1	287	7	293	0	588	Klebsiella pneumoniae 30684/NJST258_2
fig|573.5568.peg.1119		Restriction endonuclease type IV Mrr domain-containing protein	tr|W8UPN7|W8UPN7_KLEPN	354	361	354	100	100	98.0609	unreviewed	0	0	1	354	8	361	0	734	Klebsiella pneumoniae 30684/NJST258_2
fig|573.5568.peg.1120		Integrating conjugative element protein	tr|W8UCF5|W8UCF5_KLEPN	240	240	240	100	100	100	unreviewed	0	0	1	240	1	240	0	497	Klebsiella pneumoniae 30684/NJST258_2
fig|573.5568.peg.1121		Uncharacterized protein	tr|W8UEX6|W8UEX6_KLEPN	45	55	45	100	100	81.8182	unreviewed	0	0	1	45	11	55	2.57e-28	96.3	Klebsiella pneumoniae 30684/NJST258_2
fig|573.5568.peg.1122		Periplasmic protein TonB, links inner and outer membranes	tr|W1DT66|W1DT66_KLEPN	150	150	150	100	100	100	unreviewed	0	0	1	150	1	150	5.71e-111	313	Klebsiella pneumoniae IS43
fig|573.5568.peg.1123		Lipoprotein PilL	tr|W8UUI5|W8UUI5_KLEPN	189	189	189	100	100	100	unreviewed	0	0	1	189	1	189	8.32e-139	386	Klebsiella pneumoniae 30684/NJST258_2
fig|573.5568.peg.1124		Membrane associated protein	tr|W8UPP2|W8UPP2_KLEPN	246	246	246	100	100	100	unreviewed	0	0	1	246	1	246	2.14e-177	489	Klebsiella pneumoniae 30684/NJST258_2
fig|573.5568.peg.1125		TIGR03759 family integrating conjugative element protein	tr|W8UCH7|W8UCH7_KLEPN	205	205	205	100	100	100	unreviewed	0	0	1	205	1	205	3.02e-152	422	Klebsiella pneumoniae 30684/NJST258_2
fig|573.5568.peg.1126		Transglycosylase SLT family protein	tr|W8UEZ9|W8UEZ9_KLEPN	189	189	189	100	100	100	unreviewed	0	0	1	189	1	189	1.97e-140	390	Klebsiella pneumoniae 30684/NJST258_2
fig|573.5568.peg.1127		Integrating conjugative element protein	tr|W8VE21|W8VE21_KLEPN	170	170	170	100	100	100	unreviewed	0	0	1	170	1	170	6.61e-121	339	Klebsiella pneumoniae 30684/NJST258_2
fig|573.5568.peg.1128	traD	Type IV conjugative transfer system coupling protein TraD	tr|A0A3N0Q839|A0A3N0Q839_KLEPN	699	699	699	100	100	100	unreviewed	0	0	1	699	1	699	0	1436	Klebsiella pneumoniae subsp. pneumoniae
fig|573.5568.peg.1129		Cytosolic protein	tr|W8UPS3|W8UPS3_KLEPN	87	87	87	100	100	100	unreviewed	0	0	1	87	1	87	1.02e-59	178	Klebsiella pneumoniae 30684/NJST258_2
fig|573.5568.peg.1130		Putative membrane protein	tr|W8UCI1|W8UCI1_KLEPN	252	253	252	100	100	99.6047	unreviewed	0	0	1	252	2	253	0	510	Klebsiella pneumoniae 30684/NJST258_2
fig|573.5568.peg.1131		Uncharacterized protein	tr|W8UF17|W8UF17_KLEPN	158	158	158	100	100	100	unreviewed	0	0	1	158	1	158	6.6e-116	326	Klebsiella pneumoniae 30684/NJST258_2
fig|573.5568.peg.1132		Phosphoribosyltransferase domain-containing protein	tr|W8VE29|W8VE29_KLEPN	267	267	267	100	100	100	unreviewed	0	0	1	267	1	267	0	554	Klebsiella pneumoniae 30684/NJST258_2
fig|573.5568.peg.1133		Conjugal transfer protein	tr|W8UUM5|W8UUM5_KLEPN	105	105	105	100	100	100	unreviewed	0	0	1	105	1	105	1.56e-74	217	Klebsiella pneumoniae 30684/NJST258_2
fig|573.5568.peg.1134		TIGR03758 family integrating conjugative element protein	tr|W8UPT5|W8UPT5_KLEPN	78	78	78	100	100	100	unreviewed	0	0	1	78	1	78	4.72e-50	153	Klebsiella pneumoniae 30684/NJST258_2
fig|573.5568.peg.1135		TIGR03745 family integrating conjugative element membrane protein	tr|W8UCI5|W8UCI5_KLEPN	117	117	117	100	100	100	unreviewed	0	0	1	117	1	117	2.51e-78	228	Klebsiella pneumoniae 30684/NJST258_2
fig|573.5568.peg.1136		TIGR03750 family conjugal transfer protein	tr|W8UF22|W8UF22_KLEPN	123	123	123	100	100	100	unreviewed	0	0	1	123	1	123	2.67e-83	241	Klebsiella pneumoniae 30684/NJST258_2
fig|573.5568.peg.1137		TIGR03746 family integrating conjugative element protein	tr|W8VE32|W8VE32_KLEPN	217	217	217	100	100	100	unreviewed	0	0	1	217	1	217	2.97e-162	448	Klebsiella pneumoniae 30684/NJST258_2
fig|573.5568.peg.1138		TIGR03749 family integrating conjugative element protein	tr|W8UUN0|W8UUN0_KLEPN	281	282	281	100	100	99.6454	unreviewed	0	0	1	281	2	282	0	565	Klebsiella pneumoniae 30684/NJST258_2
fig|573.5568.peg.1139		Secreted protein	tr|W8UPU0|W8UPU0_KLEPN	493	494	493	100	100	99.7976	unreviewed	0	0	1	493	2	494	0	1003	Klebsiella pneumoniae 30684/NJST258_2
fig|573.5568.peg.1140		Lipoprotein	tr|W8UCI9|W8UCI9_KLEPN	132	132	132	100	100	100	unreviewed	0	0	1	132	1	132	1.93e-95	272	Klebsiella pneumoniae 30684/NJST258_2
fig|573.5568.peg.1141		Conjugative transfer ATPase	tr|A0A3N0KXI8|A0A3N0KXI8_KLEPN	924	924	924	100	100	100	unreviewed	0	0	1	924	1	924	0	1910	Klebsiella pneumoniae subsp. pneumoniae
fig|573.5568.peg.1142		Uncharacterized protein	tr|W8VE36|W8VE36_KLEPN	59	59	59	100	100	100	unreviewed	0	0	1	59	1	59	2e-35	115	Klebsiella pneumoniae 30684/NJST258_2
fig|573.5568.peg.1143		Restriction endonuclease	tr|A0A422VMY9|A0A422VMY9_KLEPN	234	234	234	100	100	100	unreviewed	0	0	1	234	1	234	1.15e-175	483	Klebsiella pneumoniae subsp. pneumoniae
fig|573.5568.peg.1144		Uncharacterized protein	tr|A0A7D5TM55|A0A7D5TM55_KLEPN	44	44	44	100	100	100	unreviewed	0	0	1	44	1	44	3.97e-27	93.2	Klebsiella pneumoniae
fig|573.5568.peg.1145		Glycosaminoglycan attachment protein	tr|W8UPU4|W8UPU4_KLEPN	455	465	455	100	100	97.8495	unreviewed	0	0	1	455	11	465	0	944	Klebsiella pneumoniae 30684/NJST258_2
fig|573.5568.peg.1146		DUF4868 domain-containing protein	tr|A0A486I2C4|A0A486I2C4_KLEPN	371	371	371	100	100	100	unreviewed	0	0	1	371	1	371	0	755	Klebsiella pneumoniae
fig|573.5568.peg.1147	symE_2	Endoribonuclease SymE (EC 3.1.-.-) (Toxic protein SymE) (Type I toxin-antitoxin system SymE family toxin)	tr|A0A2U0MQF5|A0A2U0MQF5_KLEPN	97	97	97	100	100	100	unreviewed	0	0	1	97	1	97	7.18e-68	199	Klebsiella pneumoniae
fig|573.5568.peg.1148		Uncharacterized protein	tr|W8VE39|W8VE39_KLEPN	336	338	336	100	100	99.4083	unreviewed	0	0	1	336	3	338	0	692	Klebsiella pneumoniae 30684/NJST258_2
fig|573.5568.peg.1149		Uncharacterized protein	tr|W8UPU8|W8UPU8_KLEPN	532	532	532	100	100	100	unreviewed	0	0	1	532	1	532	0	1094	Klebsiella pneumoniae 30684/NJST258_2
fig|573.5568.peg.1150		TIGR03757 family integrating conjugative element protein	tr|W8UCJ5|W8UCJ5_KLEPN	131	131	131	100	100	100	unreviewed	0	0	1	131	1	131	5.3e-91	261	Klebsiella pneumoniae 30684/NJST258_2
fig|573.5568.peg.1151		Integrating conjugative element protein	tr|W8UF38|W8UF38_KLEPN	313	313	313	100	100	100	unreviewed	0	0	1	313	1	313	0	649	Klebsiella pneumoniae 30684/NJST258_2
fig|573.5568.peg.1152		Integrating conjugative element protein	tr|W1DT43|W1DT43_KLEPN	473	473	473	100	100	100	unreviewed	0	0	1	473	1	473	0	973	Klebsiella pneumoniae IS43
fig|573.5568.peg.1153		Uncharacterized protein	tr|W8UUP6|W8UUP6_KLEPN	113	113	113	100	100	100	unreviewed	0	0	1	113	1	113	1.46e-72	213	Klebsiella pneumoniae 30684/NJST258_2
fig|573.5568.peg.1154		TraG N-terminal Proteobacteria domain-containing protein	tr|W8UPV3|W8UPV3_KLEPN	509	509	509	100	100	100	unreviewed	0	0	1	509	1	509	0	1044	Klebsiella pneumoniae 30684/NJST258_2
fig|573.5568.peg.1155		Uncharacterized protein	tr|W8UCJ8|W8UCJ8_KLEPN	99	122	99	100	100	81.1475	unreviewed	0	0	1	99	24	122	5.73e-68	201	Klebsiella pneumoniae 30684/NJST258_2
fig|573.5568.peg.1156	sfsB	Sugar fermentation stimulation protein B	tr|B5XSV3|B5XSV3_KLEP3	83	90	69	71.014	83.1325	76.6667	unreviewed	20	0	5	73	6	74	1.1e-29	102	Klebsiella pneumoniae (strain 342)
fig|573.5568.peg.1157		Transcriptional regulator, Cro/CI family protein	tr|W8VE44|W8VE44_KLEPN	81	81	81	100	100	100	unreviewed	0	0	1	81	1	81	5.44e-52	158	Klebsiella pneumoniae 30684/NJST258_2
fig|573.5568.peg.1158	cspB	Cold shock domain-containing protein (Cold shock protein)	tr|A0A2U0MQD7|A0A2U0MQD7_KLEPN	151	151	151	100	100	100	unreviewed	0	0	1	151	1	151	1.52e-109	309	Klebsiella pneumoniae
fig|573.5568.peg.1159	sfsB	Sugar fermentation stimulation protein B	tr|B5XSV3|B5XSV3_KLEP3	86	90	65	76.923	75.5814	72.2222	unreviewed	15	0	5	69	6	70	1.33e-30	105	Klebsiella pneumoniae (strain 342)
fig|573.5568.peg.1160		Helix-turn-helix transcriptional regulator	tr|A0A7D5PZ59|A0A7D5PZ59_KLEPN	64	81	64	100	100	79.0123	unreviewed	0	0	1	64	18	81	2.58e-42	133	Klebsiella pneumoniae
fig|573.5568.peg.1161		Uncharacterized protein	tr|W8UF46|W8UF46_KLEPN	396	417	396	100	100	94.964	unreviewed	0	0	1	396	22	417	0	780	Klebsiella pneumoniae 30684/NJST258_2
fig|573.5568.peg.1162		Core-binding (CB) domain-containing protein	tr|W8VE48|W8VE48_KLEPN	297	298	297	100	100	99.6644	unreviewed	0	0	1	297	2	298	0	610	Klebsiella pneumoniae 30684/NJST258_2
fig|573.5568.peg.1163		Uncharacterized protein	tr|W8UUQ5|W8UUQ5_KLEPN	317	317	317	100	100	100	unreviewed	0	0	1	317	1	317	0	643	Klebsiella pneumoniae 30684/NJST258_2
fig|573.5568.peg.1164		Uncharacterized protein	tr|W8UPW0|W8UPW0_KLEPN	92	92	92	100	100	100	unreviewed	0	0	1	92	1	92	5.9e-64	189	Klebsiella pneumoniae 30684/NJST258_2
fig|573.5568.peg.1165	klcA_1	Antirestriction protein	tr|A0A1L5CWN5|A0A1L5CWN5_KLEPN	132	132	132	100	100	100	unreviewed	0	0	1	132	1	132	4.38e-96	274	Klebsiella pneumoniae
fig|573.5568.peg.1166		Uncharacterized protein	tr|W8UF50|W8UF50_KLEPN	115	115	115	100	100	100	unreviewed	0	0	1	115	1	115	1.31e-81	236	Klebsiella pneumoniae 30684/NJST258_2
fig|573.5568.peg.1167		DUF3085 domain-containing protein	tr|W8VE52|W8VE52_KLEPN	201	201	201	100	100	100	unreviewed	0	0	1	201	1	201	6.59e-151	418	Klebsiella pneumoniae 30684/NJST258_2
fig|573.5568.peg.1168	traC_1	Antirestriction protein (DNA primase TraC (EC 2.7.7.-)) (DUF1738 domain-containing protein)	tr|A0A2V3KEF0|A0A2V3KEF0_KLEPN	326	326	326	100	100	100	unreviewed	0	0	1	326	1	326	0	676	Klebsiella pneumoniae
fig|573.5568.peg.1169		Relaxase	tr|W8UCK8|W8UCK8_KLEPN	429	429	429	100	100	100	unreviewed	0	0	1	429	1	429	0	888	Klebsiella pneumoniae 30684/NJST258_2
fig|573.5568.peg.1170	xerC_3	Phage integrase (Site-specific integrase) (Tyrosine recombinase XerC) (Tyrosine-type recombinase/integrase)	tr|A0A1L5DEC8|A0A1L5DEC8_KLEPN	315	315	315	100	100	100	unreviewed	0	0	1	315	1	315	0	655	Klebsiella pneumoniae
fig|573.5568.peg.1171	ydfK_1	DUF554 domain-containing protein (DUF554 family protein) (Membrane protein) (Membrane protein YdfK) (Protein of uncharacterized function (DUF554))	tr|W9BC03|W9BC03_KLEPN	237	237	237	100	100	100	unreviewed	0	0	1	237	1	237	1.64e-167	463	Klebsiella pneumoniae
fig|573.5568.peg.1172	speC	Ornithine decarboxylase (EC 4.1.1.17)	tr|A0A3N0NSJ9|A0A3N0NSJ9_KLEPN	712	712	712	100	100	100	unreviewed	0	0	1	712	1	712	0	1482	Klebsiella pneumoniae subsp. pneumoniae
fig|573.5568.peg.1173	nupG	Nucleoside permease NupG	tr|W8UPW6|W8UPW6_KLEPN	417	417	417	100	100	100	unreviewed	0	0	1	417	1	417	0	841	Klebsiella pneumoniae 30684/NJST258_2
fig|573.5568.peg.1174	mltC	Membrane-bound lytic murein transglycosylase C (EC 4.2.2.n1) (Murein lyase C)	sp|A6TDX1|MLTC_KLEP7	361	360	360	100	99.723	100	reviewed	0	0	2	361	1	360	0	746	Klebsiella pneumoniae subsp. pneumoniae (strain ATCC 700721 / MGH 78578)
fig|573.5568.peg.1175		Probable Fe(2+)-trafficking protein	sp|A6TDX0|FETP_KLEP7	91	91	91	100	100	100	reviewed	0	0	1	91	1	91	4.43e-65	192	Klebsiella pneumoniae subsp. pneumoniae (strain ATCC 700721 / MGH 78578)
fig|573.5568.peg.1176	mutY	Adenine DNA glycosylase (EC 3.2.2.31)	tr|A6TDW9|A6TDW9_KLEP7	352	352	352	100	100	100	unreviewed	0	0	1	352	1	352	0	733	Klebsiella pneumoniae subsp. pneumoniae (strain ATCC 700721 / MGH 78578)
fig|573.5568.peg.1177	trmB	tRNA (guanine-N(7)-)-methyltransferase (EC 2.1.1.33) (tRNA (guanine(46)-N(7))-methyltransferase) (tRNA(m7G46)-methyltransferase)	sp|A6TDW8|TRMB_KLEP7	239	239	239	100	100	100	reviewed	0	0	1	239	1	239	0	497	Klebsiella pneumoniae subsp. pneumoniae (strain ATCC 700721 / MGH 78578)
fig|573.5568.peg.1178	yggL	YggL protein	tr|R4YIW3|R4YIW3_KLEPR	108	108	108	100	100	100	unreviewed	0	0	1	108	1	108	8.75e-77	223	Klebsiella pneumoniae subsp. rhinoscleromatis SB3432
fig|573.5568.peg.1179	yggN	DUF2884 domain-containing protein	tr|A6TDW6|A6TDW6_KLEP7	238	239	238	100	100	99.5816	unreviewed	0	0	1	238	2	239	1.76e-176	486	Klebsiella pneumoniae subsp. pneumoniae (strain ATCC 700721 / MGH 78578)
fig|573.5568.peg.1180	hemW	Heme chaperone HemW	tr|A0A483IKH3|A0A483IKH3_KLEPN	378	378	378	99.735	100	100	unreviewed	1	0	1	378	1	378	0	781	Klebsiella pneumoniae
fig|573.5568.peg.1181	rdgB	dITP/XTP pyrophosphatase (EC 3.6.1.66) (Non-canonical purine NTP pyrophosphatase) (Non-standard purine NTP pyrophosphatase) (Nucleoside-triphosphate diphosphatase) (Nucleoside-triphosphate pyrophosphatase) (NTPase)	tr|W9BN38|W9BN38_KLEPN	197	197	197	100	100	100	unreviewed	0	0	1	197	1	197	7.29e-144	400	Klebsiella pneumoniae
fig|573.5568.peg.1182		UPF0235 protein KPK_0722	sp|B5XU96|Y722_KLEP3	96	96	96	100	100	100	reviewed	0	0	1	96	1	96	2.18e-65	193	Klebsiella pneumoniae (strain 342)
fig|573.5568.peg.1183	yggT	YggT protein	tr|R4YHZ7|R4YHZ7_KLEPR	188	188	188	100	100	100	unreviewed	0	0	1	188	1	188	9.52e-131	366	Klebsiella pneumoniae subsp. rhinoscleromatis SB3432
fig|573.5568.peg.1184	yggS	Pyridoxal phosphate homeostasis protein (PLP homeostasis protein)	tr|A0A1L5FGT0|A0A1L5FGT0_KLEPN	233	233	233	100	100	100	unreviewed	0	0	1	233	1	233	3.27e-174	479	Klebsiella pneumoniae
fig|573.5568.peg.1185	yggR	PilT/PilU family type 4a pilus ATPase (Twitching mobility protein) (Twitching motility protein PilT)	tr|A0A1L5FHD4|A0A1L5FHD4_KLEPN	326	326	326	100	100	100	unreviewed	0	0	1	326	1	326	0	654	Klebsiella pneumoniae
fig|573.5568.peg.1186		Uncharacterized protein	tr|A0A6B5P7G8|A0A6B5P7G8_KLEPN	47	47	47	100	100	100	unreviewed	0	0	1	47	1	47	5.28e-27	93.2	Klebsiella pneumoniae
fig|573.5568.peg.1187	csgD	CsgD protein	tr|R4YF38|R4YF38_KLEPR	217	217	217	100	100	100	unreviewed	0	0	1	217	1	217	3.27e-163	450	Klebsiella pneumoniae subsp. rhinoscleromatis SB3432
fig|573.5568.peg.1188	yqgF	Putative pre-16S rRNA nuclease (EC 3.1.-.-)	sp|A6TDV8|YQGF_KLEP7	138	138	138	100	100	100	reviewed	0	0	1	138	1	138	1.15e-99	283	Klebsiella pneumoniae subsp. pneumoniae (strain ATCC 700721 / MGH 78578)
fig|573.5568.peg.1189		UPF0301 protein KPN78578_33170	sp|A6TDV7|Y3317_KLEP7	187	187	187	100	100	100	reviewed	0	0	1	187	1	187	1.4e-137	383	Klebsiella pneumoniae subsp. pneumoniae (strain ATCC 700721 / MGH 78578)
fig|573.5568.peg.1190	gshB	Glutathione synthetase (EC 6.3.2.3) (GSH synthetase) (GSH-S) (GSHase) (Glutathione synthase)	tr|W8UPY0|W8UPY0_KLEPN	316	316	316	100	100	100	unreviewed	0	0	1	316	1	316	0	648	Klebsiella pneumoniae 30684/NJST258_2
fig|573.5568.peg.1191	rsmE	Ribosomal RNA small subunit methyltransferase E (EC 2.1.1.193)	tr|A0A2W0T8T8|A0A2W0T8T8_KLEPN	243	243	243	100	100	100	unreviewed	0	0	1	243	1	243	1.43e-180	496	Klebsiella pneumoniae subsp. pneumoniae
fig|573.5568.peg.1192	endA	EndA protein	tr|R4YF34|R4YF34_KLEPR	235	254	235	100	100	92.5197	unreviewed	0	0	1	235	20	254	5e-180	495	Klebsiella pneumoniae subsp. rhinoscleromatis SB3432
fig|573.5568.peg.1193	sprT	Protein SprT	sp|A6TDV3|SPRT_KLEP7	166	166	166	100	100	100	reviewed	0	0	1	166	1	166	3.03e-122	342	Klebsiella pneumoniae subsp. pneumoniae (strain ATCC 700721 / MGH 78578)
fig|573.5568.peg.1194	galP	Arabinose-proton symporter (Galactose transporter) (Galactose-proton symporter) (Lmr(A)_1_X59926) (MFS transporter)	tr|W9BC28|W9BC28_KLEPN	464	464	464	100	100	100	unreviewed	0	0	1	464	1	464	0	934	Klebsiella pneumoniae
fig|573.5568.peg.1195	metK	S-adenosylmethionine synthase (AdoMet synthase) (EC 2.5.1.6) (MAT) (Methionine adenosyltransferase)	sp|A6TDV1|METK_KLEP7	384	384	384	100	100	100	reviewed	0	0	1	384	1	384	0	795	Klebsiella pneumoniae subsp. pneumoniae (strain ATCC 700721 / MGH 78578)
fig|573.5568.peg.1196		Uncharacterized protein	tr|A0A0H3GYA7|A0A0H3GYA7_KLEPH	56	56	56	100	100	100	unreviewed	0	0	1	56	1	56	2.07e-36	117	Klebsiella pneumoniae subsp. pneumoniae (strain HS11286)
fig|573.5568.peg.1197	yqgB	Uncharacterized protein YqgB	tr|A0A430IAD4|A0A430IAD4_KLEPN	60	43	43	100	71.6667	100	unreviewed	0	0	18	60	1	43	3.7e-25	89	Klebsiella pneumoniae subsp. pneumoniae
fig|573.5568.peg.1198	speA	Biosynthetic arginine decarboxylase (ADC) (EC 4.1.1.19)	sp|B5XUB1|SPEA_KLEP3	658	632	632	99.684	96.0486	100	reviewed	2	0	27	658	1	632	0	1313	Klebsiella pneumoniae (strain 342)
fig|573.5568.peg.1199	speB	Agmatinase (EC 3.5.3.11) (Agmatine ureohydrolase) (AUH)	sp|B5XUB2|SPEB_KLEP3	306	306	306	100	100	100	reviewed	0	0	1	306	1	306	0	635	Klebsiella pneumoniae (strain 342)
fig|573.5568.peg.1200	yjjL_1	MFS transporter (Major facilitator family transporter)	tr|A0A2U0NCB2|A0A2U0NCB2_KLEPN	406	406	406	100	100	100	unreviewed	0	0	1	406	1	406	0	794	Klebsiella pneumoniae
fig|573.5568.peg.1201	ndoA	Naphthalene 1,2-dioxygenase system ferredoxin component (Non-heme iron oxygenase ferredoxin subunit) (Rieske 2Fe-2S domain-containing protein)	tr|A0A2W0UZH2|A0A2W0UZH2_KLEPN	107	107	107	100	100	100	unreviewed	0	0	1	107	1	107	1.36e-76	222	Klebsiella pneumoniae subsp. pneumoniae
fig|573.5568.peg.1202		Putative cytosolic protein	tr|W8UUT4|W8UUT4_KLEPN	102	102	102	100	100	100	unreviewed	0	0	1	102	1	102	7.44e-72	210	Klebsiella pneumoniae 30684/NJST258_2
fig|573.5568.peg.1203	kshA_1	3-ketosteroid-9-alpha-hydroxylase oxygenase subunit (3-phenylpropionate dioxygenase (EC 1.17.1.-)) (Aromatic ring-hydroxylating dioxygenase subunit alpha) (Rieske 2Fe-2S domain-containing protein) (Toluene-4-sulfonate monooxygenase system iron-sulfur subunit TsaM1 (EC 1.14.14.-))	tr|A0A081LYH3|A0A081LYH3_KLEPN	340	340	340	100	100	100	unreviewed	0	0	1	340	1	340	0	711	Klebsiella pneumoniae
fig|573.5568.peg.1204	pldh-t	3-ketoacyl-ACP reductase (EC 1.1.1.107)	tr|A0A378ARU0|A0A378ARU0_KLEPO	249	249	249	100	100	100	unreviewed	0	0	1	249	1	249	0	507	Klebsiella pneumoniae subsp. ozaenae
fig|573.5568.peg.1205	kdgR_2	Helix-turn-helix domain-containing protein (IclR family transcriptional regulator) (Pca regulon regulatory protein)	tr|A0A210UTW9|A0A210UTW9_KLEPN	262	262	262	100	100	100	unreviewed	0	0	1	262	1	262	0	536	Klebsiella pneumoniae
fig|573.5568.peg.1206	todE	3-methylcatechol 2,3-dioxygenase (Glyoxalase (EC 1.13.11.-)) (VOC family protein)	tr|A0A2U0LTA7|A0A2U0LTA7_KLEPN	308	308	308	100	100	100	unreviewed	0	0	1	308	1	308	0	639	Klebsiella pneumoniae
fig|573.5568.peg.1207	andAa	FAD-dependent oxidoreductase (NAD(P)-binding protein) (Pyridine nucleotide-disulfide oxidoreductase (EC 1.18.1.3))	tr|A0A081IFN8|A0A081IFN8_KLEPN	398	398	398	100	100	100	unreviewed	0	0	1	398	1	398	0	808	Klebsiella pneumoniae
fig|573.5568.peg.1208	gudP_4	Cmx_1_U85507 (MFS transporter)	tr|A0A086IVI9|A0A086IVI9_KLEPN	418	418	418	100	100	100	unreviewed	0	0	1	418	1	418	0	831	Klebsiella pneumoniae
fig|573.5568.peg.1209	mtnD_1	Acireductone dioxygenase (EC 1.13.11.53) (Cupin) (Cupin domain-containing protein) (Putative cupin domain protein)	tr|A0A086IVY6|A0A086IVY6_KLEPN	176	176	176	100	100	100	unreviewed	0	0	1	176	1	176	1.49e-133	372	Klebsiella pneumoniae
fig|573.5568.peg.1210	acoC	Hydrolase (EC 3.5.1.29, EC 2.3.1.12) (Alpha/beta fold hydrolase) (Alpha/beta hydrolase) (Putative hydrolase)	tr|A0A1J7E175|A0A1J7E175_KLEPN	256	256	256	100	100	100	unreviewed	0	0	1	256	1	256	0	514	Klebsiella pneumoniae
fig|573.5568.peg.1211	baiA1	Bile acid 7-dehydroxylase 1/3 (EC 1.1.1.395, EC 1.17.99.5) (SDR family oxidoreductase) (Short-chain dehydrogenase)	tr|A0A086IVI6|A0A086IVI6_KLEPN	264	264	264	100	100	100	unreviewed	0	0	1	264	1	264	0	538	Klebsiella pneumoniae
fig|573.5568.peg.1212	nadX	L-aspartate dehydrogenase (EC 1.4.1.21)	tr|W8UUU2|W8UUU2_KLEPN	254	255	254	100	100	99.6078	unreviewed	0	0	1	254	2	255	0	512	Klebsiella pneumoniae 30684/NJST258_2
fig|573.5568.peg.1213	betB_2	Aldehyde dehydrogenase (EC 1.2.1.8) (Betaine aldehyde dehydrogenase) (Putative aldehyde dehydrogenase)	tr|A0A1C1RN09|A0A1C1RN09_KLEPN	489	489	489	100	100	100	unreviewed	0	0	1	489	1	489	0	996	Klebsiella pneumoniae
fig|573.5568.peg.1214	ilvB_1	Acetolactate synthase isozyme 1 large subunit (Thiamine pyrophosphate enzyme (EC 2.2.1.6)) (Thiamine pyrophosphate-binding protein)	tr|A0A1J7G2Q1|A0A1J7G2Q1_KLEPN	546	546	546	100	100	100	unreviewed	0	0	1	546	1	546	0	1109	Klebsiella pneumoniae
fig|573.5568.peg.1215	oprD	Porin (Outer membrane porin, OprD family) (Porin D (EC 3.4.21.-))	tr|A0A2U0NJ83|A0A2U0NJ83_KLEPN	422	422	422	100	100	100	unreviewed	0	0	1	422	1	422	0	860	Klebsiella pneumoniae
fig|573.5568.peg.1216	yggG_1	M48 family metallopeptidase (EC 3.4.-.-) (Metalloprotease) (Metalloprotease LoiP) (Peptidase M48 Ste24p) (Uncharacterized metalloprotease yggG (EC 3.4.24.-))	tr|W9B3N5|W9B3N5_KLEPN	252	252	252	100	100	100	unreviewed	0	0	1	252	1	252	0	516	Klebsiella pneumoniae
fig|573.5568.peg.1217	tkt	Transketolase (EC 2.2.1.1)	tr|A0A3N0MG23|A0A3N0MG23_KLEPN	663	663	663	100	100	100	unreviewed	0	0	1	663	1	663	0	1375	Klebsiella pneumoniae subsp. pneumoniae
fig|573.5568.peg.1218	epd	D-erythrose-4-phosphate dehydrogenase (E4PDH) (EC 1.2.1.72)	sp|A6TDT2|E4PD_KLEP7	342	342	342	99.708	100	100	reviewed	1	0	1	342	1	342	0	702	Klebsiella pneumoniae subsp. pneumoniae (strain ATCC 700721 / MGH 78578)
fig|573.5568.peg.1219	pgk	Phosphoglycerate kinase (EC 2.7.2.3)	sp|B5XUB8|PGK_KLEP3	387	387	387	99.225	100	100	reviewed	3	0	1	387	1	387	0	769	Klebsiella pneumoniae (strain 342)
fig|573.5568.peg.1220	fbaA	Fructose-bisphosphate aldolase (FBP aldolase) (EC 4.1.2.13)	tr|A0A3N0U2A4|A0A3N0U2A4_KLEPN	359	359	359	100	100	100	unreviewed	0	0	1	359	1	359	0	748	Klebsiella pneumoniae subsp. pneumoniae
fig|573.5568.peg.1221	mscS	Small-conductance mechanosensitive channel	tr|W9B2V0|W9B2V0_KLEPN	285	285	285	100	100	100	unreviewed	0	0	1	285	1	285	0	563	Klebsiella pneumoniae
fig|573.5568.peg.1222	argO	Arginine exporter protein ArgO	sp|A6TDS8|ARGO_KLEP7	211	211	211	99.052	100	100	reviewed	2	0	1	211	1	211	5.32e-148	411	Klebsiella pneumoniae subsp. pneumoniae (strain ATCC 700721 / MGH 78578)
fig|573.5568.peg.1223	yggE	Actin	tr|A6TDS7|A6TDS7_KLEP7	255	255	255	100	100	100	unreviewed	0	0	1	255	1	255	0	511	Klebsiella pneumoniae subsp. pneumoniae (strain ATCC 700721 / MGH 78578)
fig|573.5568.peg.1224	argP	HTH-type transcriptional regulator ArgP	sp|A6TDS6|ARGP_KLEP7	297	297	297	100	100	100	reviewed	0	0	1	297	1	297	0	608	Klebsiella pneumoniae subsp. pneumoniae (strain ATCC 700721 / MGH 78578)
fig|573.5568.peg.1225	rpiA	Ribose-5-phosphate isomerase A (EC 5.3.1.6) (Phosphoriboisomerase A) (PRI)	sp|A6TDS5|RPIA_KLEP7	219	219	219	100	100	100	reviewed	0	0	1	219	1	219	2.9e-157	436	Klebsiella pneumoniae subsp. pneumoniae (strain ATCC 700721 / MGH 78578)
fig|573.5568.peg.1226		Uncharacterized protein	tr|W1DP11|W1DP11_KLEPN	45	45	45	100	100	100	unreviewed	0	0	1	45	1	45	1.03e-27	94.7	Klebsiella pneumoniae IS43
fig|573.5568.peg.1227	serA	D-3-phosphoglycerate dehydrogenase (EC 1.1.1.399) (EC 1.1.1.95) (2-oxoglutarate reductase)	tr|R4YIV3|R4YIV3_KLEPR	410	410	410	100	100	100	unreviewed	0	0	1	410	1	410	0	838	Klebsiella pneumoniae subsp. rhinoscleromatis SB3432
fig|573.5568.peg.1228	ygfA	5-formyltetrahydrofolate cyclo-ligase (EC 6.3.3.2)	tr|A6TDS3|A6TDS3_KLEP7	198	198	198	100	100	100	unreviewed	0	0	1	198	1	198	3.94e-145	403	Klebsiella pneumoniae subsp. pneumoniae (strain ATCC 700721 / MGH 78578)
fig|573.5568.peg.1229	zapA	Cell division protein ZapA (Z ring-associated protein ZapA)	sp|A6TDS2|ZAPA_KLEP7	109	109	109	100	100	100	reviewed	0	0	1	109	1	109	4.84e-76	221	Klebsiella pneumoniae subsp. pneumoniae (strain ATCC 700721 / MGH 78578)
fig|573.5568.peg.1230		UPF0149 protein KPN78578_32810	sp|A6TDS1|Y3281_KLEP7	194	192	192	99.479	98.9691	100	reviewed	1	0	3	194	1	192	1.75e-140	391	Klebsiella pneumoniae subsp. pneumoniae (strain ATCC 700721 / MGH 78578)
fig|573.5568.peg.1231	pepP	PepP protein	tr|R4YEZ8|R4YEZ8_KLEPR	438	438	438	100	100	100	unreviewed	0	0	1	438	1	438	0	906	Klebsiella pneumoniae subsp. rhinoscleromatis SB3432
fig|573.5568.peg.1232	ubiH	2-octaprenyl-6-methoxyphenol hydroxylase (EC 1.14.13.-)	tr|A0A2X3EML0|A0A2X3EML0_KLEPN	392	484	392	100	100	80.9917	unreviewed	0	0	1	392	93	484	0	792	Klebsiella pneumoniae
fig|573.5568.peg.1233	visC	FAD-binding domain-containing protein	tr|A6TDR8|A6TDR8_KLEP7	400	400	400	100	100	100	unreviewed	0	0	1	400	1	400	0	818	Klebsiella pneumoniae subsp. pneumoniae (strain ATCC 700721 / MGH 78578)
fig|573.5568.peg.1234	gcvT	Aminomethyltransferase (EC 2.1.2.10) (Glycine cleavage system T protein)	sp|A6TDR7|GCST_KLEP7	364	364	364	99.725	100	100	reviewed	1	0	1	364	1	364	0	749	Klebsiella pneumoniae subsp. pneumoniae (strain ATCC 700721 / MGH 78578)
fig|573.5568.peg.1235	gcvH	Glycine cleavage system H protein	sp|A6TDR6|GCSH_KLEP7	129	129	129	99.225	100	100	reviewed	1	0	1	129	1	129	3.3e-89	256	Klebsiella pneumoniae subsp. pneumoniae (strain ATCC 700721 / MGH 78578)
fig|573.5568.peg.1236	gcvP	Glycine dehydrogenase (decarboxylating) (EC 1.4.4.2) (Glycine cleavage system P-protein) (Glycine decarboxylase) (Glycine dehydrogenase (aminomethyl-transferring))	sp|A6TDR5|GCSP_KLEP7	957	957	957	99.896	100	100	reviewed	1	0	1	957	1	957	0	1984	Klebsiella pneumoniae subsp. pneumoniae (strain ATCC 700721 / MGH 78578)
fig|573.5568.peg.1237	benD	1,6-dihydroxycyclohexa-2,4-diene-1-carboxylate dehydrogenase (EC 1.3.1.25) (Glucose 1-dehydrogenase 2 (EC 1.1.1.47)) (NAD(P)-dependent oxidoreductase) (SDR family oxidoreductase)	tr|A0A2U0LTM7|A0A2U0LTM7_KLEPN	247	247	247	100	100	100	unreviewed	0	0	1	247	1	247	0	498	Klebsiella pneumoniae
fig|573.5568.peg.1238	stoA	Membrane protein, suppressor for copper-sensitivity ScsD (Protein disulfide oxidoreductase) (Redoxin domain-containing protein) (Sporulation thiol-disulfide oxidoreductase A)	tr|A0A1C1GBP7|A0A1C1GBP7_KLEPN	167	167	167	100	100	100	unreviewed	0	0	1	167	1	167	6.59e-118	332	Klebsiella pneumoniae
fig|573.5568.peg.1239	bdbD	Disulfide bond formation protein D (DsbA family protein) (Secreted protein, suppressor for copper-sensitivity ScsC) (Thioredoxin domain-containing protein)	tr|A0A1C1FX36|A0A1C1FX36_KLEPN	203	203	203	100	100	100	unreviewed	0	0	1	203	1	203	9.16e-151	417	Klebsiella pneumoniae
fig|573.5568.peg.1240	dsbD_1	Membrane protein, suppressor for copper-sensitivity ScsB (EC 1.8.1.8) (Protein-disulfide reductase) (Thiol:disulfide interchange protein DsbD) (Thioredoxin family protein)	tr|A0A2V3KEM8|A0A2V3KEM8_KLEPN	669	669	669	100	100	100	unreviewed	0	0	1	669	1	669	0	1333	Klebsiella pneumoniae
fig|573.5568.peg.1241	scsA	Suppression of copper sensitivity: putative copper binding protein	tr|A6TDQ8|A6TDQ8_KLEP7	119	119	119	98.319	100	100	unreviewed	2	0	1	119	1	119	2.41e-80	233	Klebsiella pneumoniae subsp. pneumoniae (strain ATCC 700721 / MGH 78578)
fig|573.5568.peg.1242	bglA	BglA protein	tr|R4YIV0|R4YIV0_KLEPR	477	477	477	100	100	100	unreviewed	0	0	1	477	1	477	0	1002	Klebsiella pneumoniae subsp. rhinoscleromatis SB3432
fig|573.5568.peg.1243	ybbH_4	Transcriptional regulator	tr|A0A485SEF8|A0A485SEF8_KLEPN	242	244	242	100	100	99.1803	unreviewed	0	0	1	242	3	244	0	504	Klebsiella pneumoniae
fig|573.5568.peg.1244		N(4)-acetylcytidine amidohydrolase (ac4C amidohydrolase) (EC 3.5.1.135)	sp|A6TDQ4|AC4CH_KLEP7	103	103	103	99.029	100	100	reviewed	1	0	1	103	1	103	3.18e-72	211	Klebsiella pneumoniae subsp. pneumoniae (strain ATCC 700721 / MGH 78578)
fig|573.5568.peg.1245	hly3	Hly3 protein	tr|R4YEA7|R4YEA7_KLEPR	219	219	219	100	100	100	unreviewed	0	0	1	219	1	219	4.51e-155	430	Klebsiella pneumoniae subsp. rhinoscleromatis SB3432
fig|573.5568.peg.1246		tRNA-modifying protein YgfZ	sp|B5XUE6|YGFZ_KLEP3	327	327	326	96.319	99.6942	99.6942	reviewed	12	0	1	326	1	326	0	617	Klebsiella pneumoniae (strain 342)
fig|573.5568.peg.1247	ygfY	FAD assembly factor SdhE	tr|W9B2X8|W9B2X8_KLEPN	88	88	88	100	100	100	unreviewed	0	0	1	88	1	88	3.23e-62	184	Klebsiella pneumoniae
fig|573.5568.peg.1248	ygfX	Inner membrane protein (Protein YgfX) (Protein of uncharacterized function (DUF1434))	tr|W9BN48|W9BN48_KLEPN	136	136	136	100	100	100	unreviewed	0	0	1	136	1	136	6.65e-93	266	Klebsiella pneumoniae
fig|573.5568.peg.1249	fldB	Flavodoxin	tr|A0A3F3BKW1|A0A3F3BKW1_KLEPN	173	173	173	100	100	100	unreviewed	0	0	1	173	1	173	3.85e-127	355	Klebsiella pneumoniae subsp. pneumoniae
fig|573.5568.peg.1250	xerD	Tyrosine recombinase XerD	tr|W8VEA4|W8VEA4_KLEPN	298	298	298	100	100	100	unreviewed	0	0	1	298	1	298	0	599	Klebsiella pneumoniae 30684/NJST258_2
fig|573.5568.peg.1251	dsbC	Thiol:disulfide interchange protein	tr|A6TDP7|A6TDP7_KLEP7	237	237	237	100	100	100	unreviewed	0	0	1	237	1	237	3.29e-178	490	Klebsiella pneumoniae subsp. pneumoniae (strain ATCC 700721 / MGH 78578)
fig|573.5568.peg.1252	recJ	Single-stranded-DNA-specific exonuclease RecJ	tr|A0A3N0KW28|A0A3N0KW28_KLEPN	577	577	577	100	100	100	unreviewed	0	0	1	577	1	577	0	1165	Klebsiella pneumoniae subsp. pneumoniae
fig|573.5568.peg.1253	prfB	Peptide chain release factor 2 (RF-2)	sp|B5XUF3|RF2_KLEP3	320	365	320	98.438	100	87.6712	reviewed	5	0	1	320	46	365	0	650	Klebsiella pneumoniae (strain 342)
fig|573.5568.peg.1254	lysS	Lysine--tRNA ligase (EC 6.1.1.6) (Lysyl-tRNA synthetase) (LysRS)	tr|W8UFB4|W8UFB4_KLEPN	505	505	505	100	100	100	unreviewed	0	0	1	505	1	505	0	1037	Klebsiella pneumoniae 30684/NJST258_2
fig|573.5568.peg.1255	idi	Isopentenyl-diphosphate Delta-isomerase (IPP isomerase) (EC 5.3.3.2) (IPP:DMAPP isomerase) (Isopentenyl pyrophosphate isomerase)	sp|A6TDP3|IDI_KLEP7	184	184	184	100	100	100	reviewed	0	0	1	184	1	184	6.34e-138	384	Klebsiella pneumoniae subsp. pneumoniae (strain ATCC 700721 / MGH 78578)
fig|573.5568.peg.1256		Uncharacterized protein	tr|W1DMA0|W1DMA0_KLEPN	41	41	41	100	100	100	unreviewed	0	0	1	41	1	41	1.82e-22	81.3	Klebsiella pneumoniae IS43
fig|573.5568.peg.1257	ygeR	Lipoprotein	tr|A6TDP2|A6TDP2_KLEP7	237	237	237	100	100	100	unreviewed	0	0	1	237	1	237	1.33e-176	486	Klebsiella pneumoniae subsp. pneumoniae (strain ATCC 700721 / MGH 78578)
fig|573.5568.peg.1258	hsrA_1	Transporter (Tcr_1_D38215)	tr|A0A1C1FX25|A0A1C1FX25_KLEPN	462	462	462	100	100	100	unreviewed	0	0	1	462	1	462	0	908	Klebsiella pneumoniae
fig|573.5568.peg.1259	nodD2_2	LysR family transcriptional regulator (Nodulation protein D 2)	tr|A0A0C7KGS7|A0A0C7KGS7_KLEPN	309	309	309	100	100	100	unreviewed	0	0	1	309	1	309	0	625	Klebsiella pneumoniae
fig|573.5568.peg.1260		4-carboxymuconolactone decarboxylase (EC 4.1.1.44)	tr|W8UFB6|W8UFB6_KLEPN	267	267	267	100	100	100	unreviewed	0	0	1	267	1	267	0	539	Klebsiella pneumoniae 30684/NJST258_2
fig|573.5568.peg.1261	iolS_3	Aldo/keto reductase (General stress protein 69) (Oxidoreductase (EC 1.1.1.-))	tr|W9B341|W9B341_KLEPN	339	339	339	100	100	100	unreviewed	0	0	1	339	1	339	0	702	Klebsiella pneumoniae
fig|573.5568.peg.1262	kefF_2	Flavodoxin family protein (Flavodoxin fold family protein) (Glutathione-regulated potassium-efflux system ancillary protein KefF (EC 1.6.5.2)) (NAD(P)H-dependent oxidoreductase)	tr|A0A1C1GBN5|A0A1C1GBN5_KLEPN	185	185	185	100	100	100	unreviewed	0	0	1	185	1	185	5.51e-137	381	Klebsiella pneumoniae
fig|573.5568.peg.1263		Putative transcriptional regulatory protein	tr|W8UQ51|W8UQ51_KLEPN	102	115	102	100	100	88.6957	unreviewed	0	0	1	102	14	115	3.93e-73	214	Klebsiella pneumoniae 30684/NJST258_2
fig|573.5568.peg.1264	dmlR_5	HTH-type transcriptional regulator PgrR (LysR family transcriptional regulator)	tr|A0A1L5DE11|A0A1L5DE11_KLEPN	308	308	308	100	100	100	unreviewed	0	0	1	308	1	308	0	630	Klebsiella pneumoniae
fig|573.5568.peg.1265		Regulation of enolase protein 1	tr|W8UFB9|W8UFB9_KLEPN	190	190	190	100	100	100	unreviewed	0	0	1	190	1	190	2.88e-142	395	Klebsiella pneumoniae 30684/NJST258_2
fig|573.5568.peg.1266		Klebsiella pneumoniae subsp. rhinoscleromatis strain SB3432, complete genome	tr|R4Y6S3|R4Y6S3_KLEPR	97	97	97	100	100	100	unreviewed	0	0	1	97	1	97	2.77e-67	198	Klebsiella pneumoniae subsp. rhinoscleromatis SB3432
fig|573.5568.peg.1267	arsR	Arsenical resistance operon repressor	tr|W9BN55|W9BN55_KLEPN	109	109	109	100	100	100	unreviewed	0	0	1	109	1	109	3.65e-75	219	Klebsiella pneumoniae
fig|573.5568.peg.1268	arsB	Arsenical pump membrane protein	tr|A0A3N0U3X2|A0A3N0U3X2_KLEPN	430	430	430	100	100	100	unreviewed	0	0	1	430	1	430	0	834	Klebsiella pneumoniae subsp. pneumoniae
fig|573.5568.peg.1269	arsC	Arsenate reductase (EC 1.20.4.1)	tr|A6TDN0|A6TDN0_KLEP7	140	140	140	100	100	100	unreviewed	0	0	1	140	1	140	7.55e-101	286	Klebsiella pneumoniae subsp. pneumoniae (strain ATCC 700721 / MGH 78578)
fig|573.5568.peg.1270	dtpT	Di-/tripeptide transporter (MFS transporter)	tr|A0A0W8ANR7|A0A0W8ANR7_KLEPN	517	517	517	100	100	100	unreviewed	0	0	1	517	1	517	0	1023	Klebsiella pneumoniae
fig|573.5568.peg.1271	yoaC	DUF1889 family protein (Domain of uncharacterized function (DUF1889))	tr|W9B350|W9B350_KLEPN	99	99	99	100	100	100	unreviewed	0	0	1	99	1	99	1.9e-69	204	Klebsiella pneumoniae
fig|573.5568.peg.1272	mdtP	MdtP protein	tr|R4YBG1|R4YBG1_KLEPR	482	482	482	100	100	100	unreviewed	0	0	1	482	1	482	0	969	Klebsiella pneumoniae subsp. rhinoscleromatis SB3432
fig|573.5568.peg.1273	mdtO	Multidrug efflux transporter permease subunit MdtO	tr|A0A3N0U266|A0A3N0U266_KLEPN	645	645	645	100	100	100	unreviewed	0	0	1	645	1	645	0	1280	Klebsiella pneumoniae subsp. pneumoniae
fig|573.5568.peg.1274	mdtN	Multidrug transporter subunit MdtN	tr|A0A3N0KW16|A0A3N0KW16_KLEPN	341	341	341	100	100	100	unreviewed	0	0	1	341	1	341	0	686	Klebsiella pneumoniae subsp. pneumoniae
fig|573.5568.peg.1275		Uncharacterized protein YtcA	tr|W9B3Y4|W9B3Y4_KLEPN	90	90	90	100	100	100	unreviewed	0	0	1	90	1	90	1.05e-58	176	Klebsiella pneumoniae
fig|573.5568.peg.1276	yjdI	YjdI protein	tr|R4Y7B7|R4Y7B7_KLEPR	89	76	76	100	85.3933	100	unreviewed	0	0	14	89	1	76	9.99e-54	163	Klebsiella pneumoniae subsp. rhinoscleromatis SB3432
fig|573.5568.peg.1277		Acetyltransferase (EC 2.3.1.-)	tr|W8UV08|W8UV08_KLEPN	90	90	90	100	100	100	unreviewed	0	0	1	90	1	90	2.8e-63	187	Klebsiella pneumoniae 30684/NJST258_2
fig|573.5568.peg.1278	ycgG_5	Cyclic di-GMP phosphodiesterase CdpA (EC 3.1.4.52) (EAL domain-containing protein) (Fimbrial protein)	tr|A0A2U0N379|A0A2U0N379_KLEPN	440	440	440	100	100	100	unreviewed	0	0	1	440	1	440	0	895	Klebsiella pneumoniae
fig|573.5568.peg.1279	fimH	FimH protein	tr|R4Y793|R4Y793_KLEPR	302	302	302	99.669	100	100	unreviewed	1	0	1	302	1	302	0	604	Klebsiella pneumoniae subsp. rhinoscleromatis SB3432
fig|573.5568.peg.1280	fimG	FimG (Fimbrial protein) (Fimg protein) (S-fimbrial adhesin protein SfaS) (Type 1 fimbrial protein)	tr|B0LF87|B0LF87_KLEPN	166	166	166	100	100	100	unreviewed	0	0	1	166	1	166	7.35e-119	334	Klebsiella pneumoniae
fig|573.5568.peg.1281	fimF_1	Fimbrial protein (Protein FimF) (Type 1 fimbrial protein)	tr|A0A1L5T9A8|A0A1L5T9A8_KLEPN	175	175	175	100	100	100	unreviewed	0	0	1	175	1	175	4.39e-126	353	Klebsiella pneumoniae
fig|573.5568.peg.1282	fimD	Fimbrial biogenesis usher protein (Outer membrane protein for export and assembly of type 1 fimbriae) (Outer membrane usher protein FimD)	tr|A0A1C1J7X2|A0A1C1J7X2_KLEPN	870	870	870	100	100	100	unreviewed	0	0	1	870	1	870	0	1786	Klebsiella pneumoniae
fig|573.5568.peg.1283	fimC_2	Periplasmic chaperone	tr|A0A378AKN7|A0A378AKN7_KLEPO	234	234	234	100	100	100	unreviewed	0	0	1	234	1	234	2.52e-174	480	Klebsiella pneumoniae subsp. ozaenae
fig|573.5568.peg.1284	fimA_1	Fimbrial protein (Type 1 pilus biosynthesis fimbrial protein) (Type-1 fimbrial protein, A chain)	tr|A0A076P9R1|A0A076P9R1_KLEPN	178	178	178	100	100	100	unreviewed	0	0	1	178	1	178	2.1e-131	367	Klebsiella pneumoniae
fig|573.5568.peg.1285	fim	Fimbrial subunit type 1	sp|P12903|FM12_KLEPN	182	182	182	98.352	100	100	reviewed	3	0	1	182	1	182	5.4e-124	348	Klebsiella pneumoniae
fig|573.5568.peg.1286		Uncharacterized protein	tr|W8VEC3|W8VEC3_KLEPN	37	37	37	100	100	100	unreviewed	0	0	1	37	1	37	1.76e-20	75.9	Klebsiella pneumoniae 30684/NJST258_2
fig|573.5568.peg.1287	fimE	Type 1 fimbria switch DNA invertase FimE (Type 1 fimbriae regulatory protein FimE) (Tyrosine recombinase) (Tyrosine recombinase XerD) (Tyrosine-type recombinase/integrase)	tr|W9B365|W9B365_KLEPN	202	202	202	100	100	100	unreviewed	0	0	1	202	1	202	1.1e-150	417	Klebsiella pneumoniae
fig|573.5568.peg.1288	fimB	FimB (Integrase)	tr|B0LF80|B0LF80_KLEPN	209	209	209	100	100	100	unreviewed	0	0	1	209	1	209	1.3e-157	436	Klebsiella pneumoniae
fig|573.5568.peg.1289		Nickel/cobalt efflux system	tr|W8VEC6|W8VEC6_KLEPN	318	318	318	100	100	100	unreviewed	0	0	1	318	1	318	0	628	Klebsiella pneumoniae 30684/NJST258_2
fig|573.5568.peg.1290	pecS	MarR family transcriptional regulator (Multiple antibiotic resistance protein MarR) (PecS)	tr|C8XQ08|C8XQ08_KLEPN	168	168	168	100	100	100	unreviewed	0	0	1	168	1	168	9e-121	339	Klebsiella pneumoniae
fig|573.5568.peg.1291	pecM	DMT superfamily transporter inner membrane protein (Drug/metabolite transporter permease) (EamA family transporter) (PecM)	tr|D0QF60|D0QF60_KLEPN	298	298	298	99.664	100	100	unreviewed	1	0	1	298	1	298	0	563	Klebsiella pneumoniae
fig|573.5568.peg.1292		YdgH/BhsA/McbA-like domain-containing protein	tr|W8UCW8|W8UCW8_KLEPN	69	69	69	100	100	100	unreviewed	0	0	1	69	1	69	1.71e-44	138	Klebsiella pneumoniae 30684/NJST258_2
fig|573.5568.peg.1293	mrkA	Fimbrial subunit type 3	sp|P12267|FM3_KLEPN	202	202	202	95.545	100	100	reviewed	9	0	1	202	1	202	7.02e-129	362	Klebsiella pneumoniae
fig|573.5568.peg.1294	mrkB	Chaperone protein MrkB	sp|P21646|MRKB_KLEPN	233	233	233	91.845	100	100	reviewed	19	0	1	233	1	233	9.25e-160	443	Klebsiella pneumoniae
fig|573.5568.peg.1295	mrkC	Outer membrane usher protein MrkC	sp|P21647|MRKC_KLEPN	828	828	828	87.681	100	100	reviewed	102	0	1	828	1	828	0	1536	Klebsiella pneumoniae
fig|573.5568.peg.1296	fim_2	Fimbrial protein (Type 3 fimbria adhesin subunit MrkD)	tr|A0A2W0TCS0|A0A2W0TCS0_KLEPN	331	331	331	100	100	100	unreviewed	0	0	1	331	1	331	0	671	Klebsiella pneumoniae subsp. pneumoniae
fig|573.5568.peg.1297	mrkF	Fimbrial protein (Type 3 fimbria minor subunit MrkF)	tr|A0A2W0N819|A0A2W0N819_KLEPN	211	211	211	100	100	100	unreviewed	0	0	1	211	1	211	2.57e-157	435	Klebsiella pneumoniae subsp. pneumoniae
fig|573.5568.peg.1298	yhjH_2	Cyclic di-GMP phosphodiesterase YhjH (EC 3.1.4.52) (Diguanylate phosphodiesterase) (EAL domain-containing protein)	tr|W9BDA7|W9BDA7_KLEPN	238	238	238	100	100	100	unreviewed	0	0	1	238	1	238	2.5e-179	493	Klebsiella pneumoniae
fig|573.5568.peg.1299	uhpA_2	Helix-turn-helix transcriptional regulator (Response regulator)	tr|A0A377Z3P1|A0A377Z3P1_KLEPN	190	190	190	100	100	100	unreviewed	0	0	1	190	1	190	1e-137	384	Klebsiella pneumoniae subsp. pneumoniae
fig|573.5568.peg.1300		Pilus assembly protein PilZ	tr|A0A9Q5ZJ73|A0A9Q5ZJ73_KLEPN	131	131	131	100	100	100	unreviewed	0	0	1	131	1	131	1.94e-94	270	Klebsiella pneumoniae
fig|573.5568.peg.1301	tnpA	IS110 family transposase (Transposase) (Transposase IS116/IS110/IS902 family)	tr|Q0QCE0|Q0QCE0_KLEPN	358	358	358	100	100	100	unreviewed	0	0	1	358	1	358	0	734	Klebsiella pneumoniae
fig|573.5568.peg.1302		Type IV pilus assembly family protein	tr|A0A336GY44|A0A336GY44_KLEPN	89	89	89	100	100	100	unreviewed	0	0	1	89	1	89	1.03e-60	181	Klebsiella pneumoniae
fig|573.5568.peg.1303	ydbC	2,5-diketo-D-gluconic acid reductase B (EC 1.1.1.346) (Aldo-keto reductase) (Oxidoreductase) (Oxidoreductase YdbC (EC 1.-.-.-))	tr|A0A0W8ANN0|A0A0W8ANN0_KLEPN	292	292	292	100	100	100	unreviewed	0	0	1	292	1	292	0	592	Klebsiella pneumoniae
fig|573.5568.peg.1304	yqeG	Amino acid permease (Inner membrane transport protein YqeG) (Transporter)	tr|W9BCG5|W9BCG5_KLEPN	409	409	409	100	100	100	unreviewed	0	0	1	409	1	409	0	818	Klebsiella pneumoniae
fig|573.5568.peg.1305	rnfA	Na(+)-translocating NADH-quinone reductase subunit E	tr|A6TDJ7|A6TDJ7_KLEP7	153	153	153	100	100	100	unreviewed	0	0	1	153	1	153	6.67e-109	308	Klebsiella pneumoniae subsp. pneumoniae (strain ATCC 700721 / MGH 78578)
fig|573.5568.peg.1306	ybbS	Transcriptional regulator (LysR family)	tr|A6TDJ6|A6TDJ6_KLEP7	289	289	289	100	100	100	unreviewed	0	0	1	289	1	289	0	581	Klebsiella pneumoniae subsp. pneumoniae (strain ATCC 700721 / MGH 78578)
fig|573.5568.peg.1307	thlA_1	3-ketoacyl-CoA thiolase (EC 2.3.1.9) (Acetyl-CoA C-acetyltransferase) (Acetyl-CoA C-acyltransferase (EC 2.3.1.16)) (Acetyl-CoA acetyltransferase)	tr|A0A1Y0PTH9|A0A1Y0PTH9_KLEPN	392	392	392	100	100	100	unreviewed	0	0	1	392	1	392	0	786	Klebsiella pneumoniae subsp. pneumoniae
fig|573.5568.peg.1308	ompK26	Porin	tr|A0A3F3BTU1|A0A3F3BTU1_KLEPN	231	231	231	100	100	100	unreviewed	0	0	1	231	1	231	9.91e-173	476	Klebsiella pneumoniae subsp. pneumoniae
fig|573.5568.peg.1309	ogl	Oligogalacturonate lyase (EC 4.2.2.6) (PD40 domain-containing protein) (Translocation protein TolB)	tr|W9BCH0|W9BCH0_KLEPN	391	391	391	100	100	100	unreviewed	0	0	1	391	1	391	0	818	Klebsiella pneumoniae
fig|573.5568.peg.1310		Uncharacterized protein	tr|W8UQ89|W8UQ89_KLEPN	43	43	43	100	100	100	unreviewed	0	0	1	43	1	43	5.56e-24	85.1	Klebsiella pneumoniae 30684/NJST258_2
fig|573.5568.peg.1311	kduD	2-deoxy-D-gluconate 3-dehydrogenase	tr|A6TDJ2|A6TDJ2_KLEP7	253	253	253	100	100	100	unreviewed	0	0	1	253	1	253	0	514	Klebsiella pneumoniae subsp. pneumoniae (strain ATCC 700721 / MGH 78578)
fig|573.5568.peg.1312	araE	Arabinose transporter (Arabinose-proton symporter) (Arabinose:proton symporter) (Lmr(A)_1_X59926) (MFS transporter)	tr|W9B382|W9B382_KLEPN	473	473	473	100	100	100	unreviewed	0	0	1	473	1	473	0	958	Klebsiella pneumoniae
fig|573.5568.peg.1313	cytR_1	HTH-type transcriptional repressor CytR (Transcriptional regulator) (Substrate-binding domain-containing protein) (Sugar-binding domain protein)	tr|W9BN64|W9BN64_KLEPN	331	331	331	100	100	100	unreviewed	0	0	1	331	1	331	0	679	Klebsiella pneumoniae
fig|573.5568.peg.1314		Uncharacterized protein	tr|W9BDB5|W9BDB5_KLEPN	44	44	44	100	100	100	unreviewed	0	0	1	44	1	44	3.02e-23	83.2	Klebsiella pneumoniae
fig|573.5568.peg.1315	lacY_2	Lactose permease (Lactose-proton symport) (MFS transporter) (Sucrose permease)	tr|W9BCH3|W9BCH3_KLEPN	413	413	413	100	100	100	unreviewed	0	0	1	413	1	413	0	828	Klebsiella pneumoniae
fig|573.5568.peg.1316	sacA	Sucrose-6-phosphate hydrolase (EC 3.2.1.26) (Invertase)	tr|A0A0J2GLA7|A0A0J2GLA7_KLEPN	478	478	478	100	100	100	unreviewed	0	0	1	478	1	478	0	995	Klebsiella pneumoniae
fig|573.5568.peg.1317		Raffinose porin	tr|W8UFG8|W8UFG8_KLEPN	447	447	447	100	100	100	unreviewed	0	0	1	447	1	447	0	926	Klebsiella pneumoniae 30684/NJST258_2
fig|573.5568.peg.1318	yesO	Sugar-binding protein	tr|A0A377Z4X9|A0A377Z4X9_KLEPO	428	428	428	100	100	100	unreviewed	0	0	1	428	1	428	0	883	Klebsiella pneumoniae subsp. ozaenae
fig|573.5568.peg.1319	ugpC	ABC transporter ATP-binding protein	tr|A0A422YHN7|A0A422YHN7_KLEPN	375	375	375	100	100	100	unreviewed	0	0	1	375	1	375	0	776	Klebsiella pneumoniae subsp. pneumoniae
fig|573.5568.peg.1320	ycjP_1	Sugar ABC transporter	tr|A0A377Z4Y6|A0A377Z4Y6_KLEPO	300	300	300	100	100	100	unreviewed	0	0	1	300	1	300	0	611	Klebsiella pneumoniae subsp. ozaenae
fig|573.5568.peg.1321	ycjO	ABC sugar transporter (ABC transporter permease subunit) (Inner membrane ABC transporter permease protein ycjO) (Lactose transport system permease protein LacF) (Sugar ABC transporter permease)	tr|W9B417|W9B417_KLEPN	296	296	296	100	100	100	unreviewed	0	0	1	296	1	296	0	587	Klebsiella pneumoniae
fig|573.5568.peg.1322	kdgF	KdgF protein	tr|R4Y7F3|R4Y7F3_KLEPR	108	108	108	100	100	100	unreviewed	0	0	1	108	1	108	4.53e-77	224	Klebsiella pneumoniae subsp. rhinoscleromatis SB3432
fig|573.5568.peg.1323	ygeA	Aspartate racemase	tr|A6TDI1|A6TDI1_KLEP7	237	237	237	100	100	100	unreviewed	0	0	1	237	1	237	6.89e-176	484	Klebsiella pneumoniae subsp. pneumoniae (strain ATCC 700721 / MGH 78578)
fig|573.5568.peg.1324	cynR_1	Transcriptional activator protein LysR	tr|A0A377Z4Q1|A0A377Z4Q1_KLEPO	308	308	308	100	100	100	unreviewed	0	0	1	308	1	308	0	617	Klebsiella pneumoniae subsp. ozaenae
fig|573.5568.peg.1325	lysA	Diaminopimelate decarboxylase (DAP decarboxylase) (DAPDC) (EC 4.1.1.20)	tr|W9BCI0|W9BCI0_KLEPN	420	420	420	100	100	100	unreviewed	0	0	1	420	1	420	0	862	Klebsiella pneumoniae
fig|573.5568.peg.1326	ascG_1	Cryptic asc operon repressor (HTH-type transcriptional regulator AscG) (LacI family DNA-binding transcriptional regulator) (LacI family transcriptional regulator) (Substrate-binding domain-containing protein)	tr|W9B421|W9B421_KLEPN	336	336	336	100	100	100	unreviewed	0	0	1	336	1	336	0	702	Klebsiella pneumoniae
fig|573.5568.peg.1327	gmuC_2	Permease IIC component	tr|A0A1C1J7V0|A0A1C1J7V0_KLEPN	445	445	445	100	100	100	unreviewed	0	0	1	445	1	445	0	892	Klebsiella pneumoniae
fig|573.5568.peg.1328	gmuD_1	Beta-glucosidase (EC 3.2.1.86) (Family 1 glycosylhydrolase) (Glycoside hydrolase family 1 protein)	tr|A0A1C1RLG3|A0A1C1RLG3_KLEPN	475	475	475	100	100	100	unreviewed	0	0	1	475	1	475	0	991	Klebsiella pneumoniae
fig|573.5568.peg.1329	lutR_2	Transcriptional regulator (Uxu operon transcriptional regulator)	tr|A0A2W0W548|A0A2W0W548_KLEPN	257	257	257	100	100	100	unreviewed	0	0	1	257	1	257	0	524	Klebsiella pneumoniae subsp. pneumoniae
fig|573.5568.peg.1330		Klebsiella pneumoniae subsp. rhinoscleromatis strain SB3432, complete genome	tr|R4Y6X9|R4Y6X9_KLEPR	159	159	159	100	100	100	unreviewed	0	0	1	159	1	159	4.97e-115	324	Klebsiella pneumoniae subsp. rhinoscleromatis SB3432
fig|573.5568.peg.1331	galR	Repressor of galETK operon	tr|A6TDH3|A6TDH3_KLEP7	338	338	338	100	100	100	unreviewed	0	0	1	338	1	338	0	698	Klebsiella pneumoniae subsp. pneumoniae (strain ATCC 700721 / MGH 78578)
fig|573.5568.peg.1332	aas	Bifunctional protein Aas [Includes: 2-acylglycerophosphoethanolamine acyltransferase (EC 2.3.1.40) (2-acyl-GPE acyltransferase) (Acyl-[acyl-carrier-protein]--phospholipid O-acyltransferase); Acyl-[acyl-carrier-protein] synthetase (EC 6.2.1.20) (Acyl-ACP synthetase) (Long-chain-fatty-acid--[acyl-carrier-protein] ligase)]	sp|A6TDH2|AAS_KLEP7	719	719	719	100	100	100	reviewed	0	0	1	719	1	719	0	1471	Klebsiella pneumoniae subsp. pneumoniae (strain ATCC 700721 / MGH 78578)
fig|573.5568.peg.1333	lplT	Lysophospholipid transporter LplT	sp|A6TDH1|LPLT_KLEP7	397	397	397	100	100	100	reviewed	0	0	1	397	1	397	0	782	Klebsiella pneumoniae subsp. pneumoniae (strain ATCC 700721 / MGH 78578)
fig|573.5568.peg.1334	yhdN_2	Aldo-keto reductase (General stress protein 69 (EC 1.1.1.-)) (Oxidoreductase)	tr|W9BDD1|W9BDD1_KLEPN	346	346	346	100	100	100	unreviewed	0	0	1	346	1	346	0	718	Klebsiella pneumoniae
fig|573.5568.peg.1335		Uncharacterized protein	tr|A0A4P0YFA4|A0A4P0YFA4_KLEPN	54	57	54	98.148	100	94.7368	unreviewed	1	0	1	54	4	57	7.49e-32	105	Klebsiella pneumoniae
fig|573.5568.peg.1336	ygdR	Lipoprotein YgdI/YgdR-like SH3-like domain-containing protein	tr|A6TDG9|A6TDG9_KLEP7	72	72	72	100	100	100	unreviewed	0	0	1	72	1	72	1.02e-47	147	Klebsiella pneumoniae subsp. pneumoniae (strain ATCC 700721 / MGH 78578)
fig|573.5568.peg.1337	ygdQ	Membrane protein (Integral membrane protein, YkoY family) (TerC family protein)	tr|W9B428|W9B428_KLEPN	237	237	237	100	100	100	unreviewed	0	0	1	237	1	237	1.5e-169	468	Klebsiella pneumoniae
fig|573.5568.peg.1338	mutH	DNA mismatch repair protein MutH (Methyl-directed mismatch repair protein)	sp|A6TDG7|MUTH_KLEP7	231	231	231	100	100	100	reviewed	0	0	1	231	1	231	4.8e-167	461	Klebsiella pneumoniae subsp. pneumoniae (strain ATCC 700721 / MGH 78578)
fig|573.5568.peg.1339		Uncharacterized protein	tr|W8UFI6|W8UFI6_KLEPN	47	47	47	100	100	100	unreviewed	0	0	1	47	1	47	3.4e-29	98.6	Klebsiella pneumoniae 30684/NJST258_2
fig|573.5568.peg.1340	rppH	RNA pyrophosphohydrolase (EC 3.6.1.-) ((Di)nucleoside polyphosphate hydrolase)	sp|A6TDG6|RPPH_KLEP7	176	176	176	100	100	100	reviewed	0	0	1	176	1	176	6.11e-131	365	Klebsiella pneumoniae subsp. pneumoniae (strain ATCC 700721 / MGH 78578)
fig|573.5568.peg.1341	ptsI_1	phosphoenolpyruvate--protein phosphotransferase (EC 2.7.3.9)	tr|W9BDD4|W9BDD4_KLEPN	748	748	748	100	100	100	unreviewed	0	0	1	748	1	748	0	1514	Klebsiella pneumoniae
fig|573.5568.peg.1342	lgt	Phosphatidylglycerol--prolipoprotein diacylglyceryl transferase (EC 2.5.1.145)	sp|A6TDG4|LGT_KLEP7	291	291	291	100	100	100	reviewed	0	0	1	291	1	291	0	582	Klebsiella pneumoniae subsp. pneumoniae (strain ATCC 700721 / MGH 78578)
fig|573.5568.peg.1343	thyA	Thymidylate synthase (TS) (TSase) (EC 2.1.1.45)	sp|A6TDG3|TYSY_KLEP7	264	264	264	99.621	100	100	reviewed	1	0	1	264	1	264	0	554	Klebsiella pneumoniae subsp. pneumoniae (strain ATCC 700721 / MGH 78578)
fig|573.5568.peg.1344	ppdA	PpdA protein	tr|R4Y7G6|R4Y7G6_KLEPR	183	183	183	99.454	100	100	unreviewed	1	0	1	183	1	183	1.27e-132	370	Klebsiella pneumoniae subsp. rhinoscleromatis SB3432
fig|573.5568.peg.1345	ppdB	Prepilin peptidase dependent protein B	tr|A6TDG1|A6TDG1_KLEP7	185	185	185	100	100	100	unreviewed	0	0	1	185	1	185	6.13e-133	371	Klebsiella pneumoniae subsp. pneumoniae (strain ATCC 700721 / MGH 78578)
fig|573.5568.peg.1346	ygdB	DUF2509 family protein	tr|A6TDG0|A6TDG0_KLEP7	135	129	129	99.225	95.5556	100	unreviewed	1	0	7	135	1	129	1.76e-87	252	Klebsiella pneumoniae subsp. pneumoniae (strain ATCC 700721 / MGH 78578)
fig|573.5568.peg.1347	ppdC	PpdC protein	tr|R4Y7F2|R4Y7F2_KLEPR	107	107	107	100	100	100	unreviewed	0	0	1	107	1	107	9.06e-74	215	Klebsiella pneumoniae subsp. rhinoscleromatis SB3432
fig|573.5568.peg.1348	recC	RecBCD enzyme subunit RecC (EC 3.1.11.5) (Exonuclease V subunit RecC) (ExoV subunit RecC) (Helicase/nuclease RecBCD subunit RecC)	tr|W8UD19|W8UD19_KLEPN	1125	1125	1125	100	100	100	unreviewed	0	0	1	1125	1	1125	0	2290	Klebsiella pneumoniae 30684/NJST258_2
fig|573.5568.peg.1349	ptrA	Protease 3 (EC 3.4.24.55) (Pitrilysin) (Protease III) (Protease pi)	tr|A0A3N0KXQ3|A0A3N0KXQ3_KLEPN	961	961	961	100	100	100	unreviewed	0	0	1	961	1	961	0	1980	Klebsiella pneumoniae subsp. pneumoniae
fig|573.5568.peg.1350	recB	RecBCD enzyme subunit RecB (EC 3.1.11.5) (Exonuclease V subunit RecB) (ExoV subunit RecB) (Helicase/nuclease RecBCD subunit RecB)	tr|W8VEF2|W8VEF2_KLEPN	1178	1178	1178	100	100	100	unreviewed	0	0	1	1178	1	1178	0	2391	Klebsiella pneumoniae 30684/NJST258_2
fig|573.5568.peg.1351	recD	RecBCD enzyme subunit RecD (EC 3.1.11.5) (Exonuclease V subunit RecD) (ExoV subunit RecD) (Helicase/nuclease RecBCD subunit RecD)	tr|W8UV79|W8UV79_KLEPN	614	614	614	100	100	100	unreviewed	0	0	1	614	1	614	0	1233	Klebsiella pneumoniae 30684/NJST258_2
fig|573.5568.peg.1352		Uncharacterized protein	tr|W8UQB7|W8UQB7_KLEPN	106	106	106	100	100	100	unreviewed	0	0	1	106	1	106	1.21e-72	212	Klebsiella pneumoniae 30684/NJST258_2
fig|573.5568.peg.1353	argA	Amino-acid acetyltransferase (EC 2.3.1.1) (N-acetylglutamate synthase) (AGS) (NAGS)	tr|W8UD24|W8UD24_KLEPN	443	443	443	100	100	100	unreviewed	0	0	1	443	1	443	0	912	Klebsiella pneumoniae 30684/NJST258_2
fig|573.5568.peg.1354	amiC_1	N-acetylmuramoyl-L-alanine amidase (EC 3.5.1.28)	tr|A0A1J7EIX8|A0A1J7EIX8_KLEPN	417	417	417	100	100	100	unreviewed	0	0	1	417	1	417	0	850	Klebsiella pneumoniae
fig|573.5568.peg.1355	cobD	threonine-phosphate decarboxylase (EC 4.1.1.81) (L-threonine-O-3-phosphate decarboxylase)	tr|A0A2V3KGA5|A0A2V3KGA5_KLEPN	358	358	358	100	100	100	unreviewed	0	0	1	358	1	358	0	724	Klebsiella pneumoniae
fig|573.5568.peg.1356	pduX	GHMP kinase (L-threonine kinase (EC 2.7.1.177)) (Threonine kinase in B12 biosynthesis)	tr|A0A2V3KGK0|A0A2V3KGK0_KLEPN	300	300	300	100	100	100	unreviewed	0	0	1	300	1	300	0	606	Klebsiella pneumoniae
fig|573.5568.peg.1357	pduW	Propionate kinase (EC 2.7.2.15)	sp|A6TDE9|PDUW_KLEP7	404	404	404	99.752	100	100	reviewed	1	0	1	404	1	404	0	825	Klebsiella pneumoniae subsp. pneumoniae (strain ATCC 700721 / MGH 78578)
fig|573.5568.peg.1358	pduV	Ethanolamine utilization protein EutP (Propanediol utilization protein PduV)	tr|W9B444|W9B444_KLEPN	146	146	146	100	100	100	unreviewed	0	0	1	146	1	146	1.25e-106	301	Klebsiella pneumoniae
fig|573.5568.peg.1359	pduU	Propanediol utilization microcompartment protein PduU (Propanediol utilization polyhedral body protein PduU) (Propanediol utilization protein)	tr|W9B3B1|W9B3B1_KLEPN	116	116	116	100	100	100	unreviewed	0	0	1	116	1	116	1.99e-81	235	Klebsiella pneumoniae
fig|573.5568.peg.1360	pduT	Propanediol utilization: polyhedral bodies	tr|A6TDE6|A6TDE6_KLEP7	184	184	184	100	100	100	unreviewed	0	0	1	184	1	184	6.22e-131	366	Klebsiella pneumoniae subsp. pneumoniae (strain ATCC 700721 / MGH 78578)
fig|573.5568.peg.1361	rnfC_2	Cob(III)alamin/Cob(II)alamin reductase (Electron transport complex protein RnfC) (Electron transport complex subunit RnfC) (SLBB domain-containing protein)	tr|A0A2U0LUJ2|A0A2U0LUJ2_KLEPN	450	450	450	100	100	100	unreviewed	0	0	1	450	1	450	0	894	Klebsiella pneumoniae
fig|573.5568.peg.1362	pduQ	1-propanol dehydrogenase PduQ	tr|A0A3N0NQQ9|A0A3N0NQQ9_KLEPN	370	370	370	100	100	100	unreviewed	0	0	1	370	1	370	0	751	Klebsiella pneumoniae subsp. pneumoniae
fig|573.5568.peg.1363	pduP	CoA-acylating propionaldehyde dehydrogenase PduP	tr|A0A422VMC6|A0A422VMC6_KLEPN	462	462	462	100	100	100	unreviewed	0	0	1	462	1	462	0	940	Klebsiella pneumoniae subsp. pneumoniae
fig|573.5568.peg.1364	pduO	Two-domain cob(I)yrinic acid a,c-diamide adenosyltransferase PduO (EC 2.5.1.17)	tr|A0A3N0NIT6|A0A3N0NIT6_KLEPN	338	338	338	100	100	100	unreviewed	0	0	1	338	1	338	0	687	Klebsiella pneumoniae subsp. pneumoniae
fig|573.5568.peg.1365	ccmL	Carbon dioxide concentrating mechanism protein CcmL (Ethanolamine utilization protein EutN) (EutN/CcmL family microcompartment protein) (Propanediol utilization protein PduN)	tr|W9BN74|W9BN74_KLEPN	91	91	91	100	100	100	unreviewed	0	0	1	91	1	91	6.95e-59	176	Klebsiella pneumoniae
fig|573.5568.peg.1366	pduM	Microcompartment protein PduM	tr|A0A422VLX7|A0A422VLX7_KLEPN	163	163	163	100	100	100	unreviewed	0	0	1	163	1	163	6.13e-112	316	Klebsiella pneumoniae subsp. pneumoniae
fig|573.5568.peg.1367	pduL	Phosphate propanoyltransferase (EC 2.3.1.222) (Phosphate acyltransferase PduL) (Phosphotransacylase PduL) (PTAC) (Propanediol utilization protein PduL)	sp|A6TDD9|PDUL_KLEP7	210	210	210	100	100	100	reviewed	0	0	1	210	1	210	3.33e-152	422	Klebsiella pneumoniae subsp. pneumoniae (strain ATCC 700721 / MGH 78578)
fig|573.5568.peg.1368	pduK	PduK protein	tr|R4Y7J6|R4Y7J6_KLEPR	148	148	148	100	100	100	unreviewed	0	0	1	148	1	148	1.07e-104	296	Klebsiella pneumoniae subsp. rhinoscleromatis SB3432
fig|573.5568.peg.1369	pduJ	Bacterial microcompartment protein homohexamer	tr|R4YBU5|R4YBU5_KLEPR	91	91	91	100	100	100	unreviewed	0	0	1	91	1	91	2.8e-58	175	Klebsiella pneumoniae subsp. rhinoscleromatis SB3432
fig|573.5568.peg.1370	pduH	Propanediol utilization: diol dehydratase reactivation	tr|A6TDD6|A6TDD6_KLEP7	116	116	116	100	100	100	unreviewed	0	0	1	116	1	116	4.39e-84	242	Klebsiella pneumoniae subsp. pneumoniae (strain ATCC 700721 / MGH 78578)
fig|573.5568.peg.1371	ddrA_1	Diol dehydratase reactivase subunit alpha (Diol dehydratase-reactivating factor alpha subunit) (Propanediol dehydratase reactivation factor large subunit)	tr|A0A2V3KEW4|A0A2V3KEW4_KLEPN	610	610	610	100	100	100	unreviewed	0	0	1	610	1	610	0	1218	Klebsiella pneumoniae
fig|573.5568.peg.1372	pduE_1	Propanediol dehydratase (EC 4.2.1.28) (Propanediol dehydratase small subunit PduE)	tr|W9BCL3|W9BCL3_KLEPN	174	174	174	100	100	100	unreviewed	0	0	1	174	1	174	4.49e-126	353	Klebsiella pneumoniae
fig|573.5568.peg.1373	pduD	Propanediol dehydratase medium subunit PduD	tr|A0A2W0KIL9|A0A2W0KIL9_KLEPN	229	229	229	100	100	100	unreviewed	0	0	1	229	1	229	1.32e-166	460	Klebsiella pneumoniae subsp. pneumoniae
fig|573.5568.peg.1374	pduC	PduC protein	tr|R4YBV0|R4YBV0_KLEPR	554	554	554	100	100	100	unreviewed	0	0	1	554	1	554	0	1149	Klebsiella pneumoniae subsp. rhinoscleromatis SB3432
fig|573.5568.peg.1375	pduB	PduB protein	tr|R4YEK7|R4YEK7_KLEPR	270	270	270	100	100	100	unreviewed	0	0	1	270	1	270	0	541	Klebsiella pneumoniae subsp. rhinoscleromatis SB3432
fig|573.5568.peg.1376	pduA	Bacterial microcompartment protein homohexamer	tr|R4Y7I2|R4Y7I2_KLEPR	94	94	94	100	100	100	unreviewed	0	0	1	94	1	94	6.57e-62	184	Klebsiella pneumoniae subsp. rhinoscleromatis SB3432
fig|573.5568.peg.1377		Uncharacterized protein	tr|W8UQD6|W8UQD6_KLEPN	48	48	48	100	100	100	unreviewed	0	0	1	48	1	48	3.49e-26	90.9	Klebsiella pneumoniae 30684/NJST258_2
fig|573.5568.peg.1378	pduF	PduF protein	tr|R4Y731|R4Y731_KLEPR	269	269	269	100	100	100	unreviewed	0	0	1	269	1	269	0	537	Klebsiella pneumoniae subsp. rhinoscleromatis SB3432
fig|573.5568.peg.1379	araC_1	Arabinose operon regulatory protein (Propanediol utilization protein) (Propanediol utilization transcriptional activator) (Regulatory protein PocR)	tr|W9B457|W9B457_KLEPN	303	303	303	100	100	100	unreviewed	0	0	1	303	1	303	0	633	Klebsiella pneumoniae
fig|573.5568.peg.1380	cbiA	Cobyrinate a,c-diamide synthase (EC 6.3.5.11) (Cobyrinic acid a,c-diamide synthetase)	tr|W8UVA5|W8UVA5_KLEPN	458	484	458	100	100	94.6281	unreviewed	0	0	1	458	27	484	0	942	Klebsiella pneumoniae 30684/NJST258_2
fig|573.5568.peg.1381	cobD	Cobalamin biosynthesis protein CobD	sp|A6TDC6|COBD_KLEP7	319	319	319	99.687	100	100	reviewed	1	0	1	319	1	319	0	632	Klebsiella pneumoniae subsp. pneumoniae (strain ATCC 700721 / MGH 78578)
fig|573.5568.peg.1382	cbiC	Cobalamin biosynthesis precorrin-8X methylmutase CobH/CbiC domain-containing protein	tr|A6TDC5|A6TDC5_KLEP7	211	211	211	100	100	100	unreviewed	0	0	1	211	1	211	3.24e-156	432	Klebsiella pneumoniae subsp. pneumoniae (strain ATCC 700721 / MGH 78578)
fig|573.5568.peg.1383	cbiD	Cobalt-precorrin-5B C(1)-methyltransferase (EC 2.1.1.195) (Cobalt-precorrin-6A synthase)	sp|A6TDC4|CBID_KLEP7	379	379	379	99.736	100	100	reviewed	1	0	1	379	1	379	0	773	Klebsiella pneumoniae subsp. pneumoniae (strain ATCC 700721 / MGH 78578)
fig|573.5568.peg.1384	cbiE	Cobalt-precorrin-6y C5-methyltransferase (EC 2.1.1.-) (Cobalt-precorrin-7 (C(5))-methyltransferase) (Cobalt-precorrin-7 C(5)-methyltransferase (EC 2.1.1.289))	tr|A0A1C1RLX8|A0A1C1RLX8_KLEPN	201	201	201	100	100	100	unreviewed	0	0	1	201	1	201	3.41e-146	406	Klebsiella pneumoniae
fig|573.5568.peg.1385	cbiT	CbiT protein	tr|R4YBV9|R4YBV9_KLEPR	189	189	189	100	100	100	unreviewed	0	0	1	189	1	189	1.4e-137	383	Klebsiella pneumoniae subsp. rhinoscleromatis SB3432
fig|573.5568.peg.1386	cbiF	Precorrin-4 C(11)-methyltransferase (EC 2.1.1.-, EC 2.1.1.271) (Cobalt-precorrin-4 methyltransferase)	tr|A0A080SYV6|A0A080SYV6_KLEPN	257	257	257	100	100	100	unreviewed	0	0	1	257	1	257	0	524	Klebsiella pneumoniae
fig|573.5568.peg.1387	cbiG	Cobalt-precorrin 5A hydrolase (EC 3.7.1.12)	tr|A0A422WR44|A0A422WR44_KLEPN	351	351	351	100	100	100	unreviewed	0	0	1	351	1	351	0	706	Klebsiella pneumoniae subsp. pneumoniae
fig|573.5568.peg.1388	cbiH	Cobalt-factor III C(17)-methyltransferase (EC 2.1.1.-) (Precorrin-3B C(17)-methyltransferase)	tr|A0A1C1RLB7|A0A1C1RLB7_KLEPN	241	241	241	100	100	100	unreviewed	0	0	1	241	1	241	1.68e-180	496	Klebsiella pneumoniae
fig|573.5568.peg.1389	cobK	Precorrin-6A reductase (EC 1.3.1.106, EC 1.3.1.54) (Cobalt-precorrin-6A/precorrin-6x reductase) (Cobalt-precorrin-6x reductase)	tr|W9B463|W9B463_KLEPN	261	261	261	100	100	100	unreviewed	0	0	1	261	1	261	0	531	Klebsiella pneumoniae
fig|573.5568.peg.1390	cbiK	Sirohydrochlorin cobaltochelatase (EC 4.99.1.3)	tr|A0A1C1RLB8|A0A1C1RLB8_KLEPN	264	264	264	100	100	100	unreviewed	0	0	1	264	1	264	0	550	Klebsiella pneumoniae
fig|573.5568.peg.1391	cbiL	Tetrapyrrole methylase domain-containing protein	tr|A6TDB6|A6TDB6_KLEP7	236	236	236	100	100	100	unreviewed	0	0	1	236	1	236	1.63e-173	478	Klebsiella pneumoniae subsp. pneumoniae (strain ATCC 700721 / MGH 78578)
fig|573.5568.peg.1392	cbiM	Cobalt transport protein CbiM (Energy-coupling factor transporter probable substrate-capture protein CbiM) (ECF transporter S component CbiM)	tr|A0A9P2WAF6|A0A9P2WAF6_KLEPN	245	245	245	100	100	100	unreviewed	0	0	1	245	1	245	1.25e-176	486	Klebsiella pneumoniae subsp. pneumoniae WGLW5
fig|573.5568.peg.1393	cbiN	Cobalt transport protein CbiN (Energy-coupling factor transporter probable substrate-capture protein CbiN) (ECF transporter S component CbiN)	sp|A6TDB4|CBIN_KLEP7	93	93	93	100	100	100	reviewed	0	0	1	93	1	93	5.26e-64	189	Klebsiella pneumoniae subsp. pneumoniae (strain ATCC 700721 / MGH 78578)
fig|573.5568.peg.1394	cbiQ	Cobalt ECF transporter transmembrane protein CbiQ (Cobalt transport protein CbiQ) (Energy-coupling factor ABC transporter transmembrane protein) (Energy-coupling factor transporter transmembrane protein CbiQ)	tr|A0A1C1H8C7|A0A1C1H8C7_KLEPN	225	225	225	100	100	100	unreviewed	0	0	1	225	1	225	3.27e-158	438	Klebsiella pneumoniae
fig|573.5568.peg.1395	cbiO	ABC transporter ATP-binding protein	tr|W9B3E1|W9B3E1_KLEPN	274	274	274	100	100	100	unreviewed	0	0	1	274	1	274	0	560	Klebsiella pneumoniae
fig|573.5568.peg.1396	cobQ	Cobyric acid synthase	sp|A6TDB1|COBQ_KLEP7	507	507	507	99.606	100	100	reviewed	2	0	1	507	1	507	0	1029	Klebsiella pneumoniae subsp. pneumoniae (strain ATCC 700721 / MGH 78578)
fig|573.5568.peg.1397	cobU	Bifunctional adenosylcobalamin biosynthesis protein (EC 2.7.1.156) (EC 2.7.7.62)	tr|A0A422VLV1|A0A422VLV1_KLEPN	181	181	181	100	100	100	unreviewed	0	0	1	181	1	181	1.58e-131	367	Klebsiella pneumoniae subsp. pneumoniae
fig|573.5568.peg.1398	cobT	Nicotinate-nucleotide--dimethylbenzimidazole phosphoribosyltransferase (NN:DBI PRT) (EC 2.4.2.21) (N(1)-alpha-phosphoribosyltransferase)	tr|W8UFP9|W8UFP9_KLEPN	351	351	351	100	100	100	unreviewed	0	0	1	351	1	351	0	697	Klebsiella pneumoniae 30684/NJST258_2
fig|573.5568.peg.1399	mltA	Membrane-bound lytic murein transglycosylase A (EC 4.2.2.n1) (Murein hydrolase A)	tr|A6TD94|A6TD94_KLEP7	365	365	365	100	100	100	unreviewed	0	0	1	365	1	365	0	753	Klebsiella pneumoniae subsp. pneumoniae (strain ATCC 700721 / MGH 78578)
fig|573.5568.peg.1400	ygdL	Enzyme	tr|A6TD93|A6TD93_KLEP7	273	273	273	100	100	100	unreviewed	0	0	1	273	1	273	0	557	Klebsiella pneumoniae subsp. pneumoniae (strain ATCC 700721 / MGH 78578)
fig|573.5568.peg.1401	csdE	Cysteine desulfurase sulfur acceptor subunit CsdE	tr|A0A3N0KTT7|A0A3N0KTT7_KLEPN	143	143	143	100	100	100	unreviewed	0	0	1	143	1	143	1.78e-101	288	Klebsiella pneumoniae subsp. pneumoniae
fig|573.5568.peg.1402	csdA	cysteine desulfurase (EC 2.8.1.7)	tr|A0A422WR25|A0A422WR25_KLEPN	401	401	401	100	100	100	unreviewed	0	0	1	401	1	401	0	811	Klebsiella pneumoniae subsp. pneumoniae
fig|573.5568.peg.1403	ygdI	Lipoprotein YgdI/YgdR-like SH3-like domain-containing protein	tr|A6TD90|A6TD90_KLEP7	76	76	76	100	100	100	unreviewed	0	0	1	76	1	76	2.51e-52	159	Klebsiella pneumoniae subsp. pneumoniae (strain ATCC 700721 / MGH 78578)
fig|573.5568.peg.1404	gcvA_2	Glycine cleavage system transcriptional activator GcvA	tr|A0A378AJM5|A0A378AJM5_KLEPN	274	274	274	100	100	100	unreviewed	0	0	1	274	1	274	0	566	Klebsiella pneumoniae subsp. pneumoniae
fig|573.5568.peg.1405	ygdD	YgdD protein	tr|R4YIJ3|R4YIJ3_KLEPR	131	131	131	100	100	100	unreviewed	0	0	1	131	1	131	3.84e-88	253	Klebsiella pneumoniae subsp. rhinoscleromatis SB3432
fig|573.5568.peg.1406	rlmM	Ribosomal RNA large subunit methyltransferase M (EC 2.1.1.186) (23S rRNA (cytidine2498-2'-O)-methyltransferase) (23S rRNA 2'-O-ribose methyltransferase RlmM)	sp|B5XUY0|RLMM_KLEP3	366	366	366	99.727	100	100	reviewed	1	0	1	366	1	366	0	763	Klebsiella pneumoniae (strain 342)
fig|573.5568.peg.1407	fucR	L-fucose operon activator	tr|A0A3N0LBZ7|A0A3N0LBZ7_KLEPN	236	236	236	100	100	100	unreviewed	0	0	1	236	1	236	1.25e-177	488	Klebsiella pneumoniae subsp. pneumoniae
fig|573.5568.peg.1408	fucU	L-fucose mutarotase (EC 5.1.3.29) (Fucose 1-epimerase) (Type-2 mutarotase)	sp|A6TD85|FUCM_KLEP7	140	140	140	99.286	100	100	reviewed	1	0	1	140	1	140	8.17e-100	284	Klebsiella pneumoniae subsp. pneumoniae (strain ATCC 700721 / MGH 78578)
fig|573.5568.peg.1409	fucK	L-fuculokinase (EC 2.7.1.51) (L-fuculose kinase)	tr|W8VEI8|W8VEI8_KLEPN	472	472	472	100	100	100	unreviewed	0	0	1	472	1	472	0	968	Klebsiella pneumoniae 30684/NJST258_2
fig|573.5568.peg.1410	fucI	L-fucose isomerase (EC 5.3.1.25) (6-deoxy-L-galactose isomerase) (FucIase)	sp|A6TD83|FUCI_KLEP7	591	591	591	100	100	100	reviewed	0	0	1	591	1	591	0	1236	Klebsiella pneumoniae subsp. pneumoniae (strain ATCC 700721 / MGH 78578)
fig|573.5568.peg.1411	fucP_2	L-fucose transporter	tr|A0A378AHA0|A0A378AHA0_KLEPO	436	436	436	100	100	100	unreviewed	0	0	1	436	1	436	0	885	Klebsiella pneumoniae subsp. ozaenae
fig|573.5568.peg.1412		Uncharacterized protein	tr|W8VEJ3|W8VEJ3_KLEPN	39	39	39	100	100	100	unreviewed	0	0	1	39	1	39	1.33e-22	81.3	Klebsiella pneumoniae 30684/NJST258_2
fig|573.5568.peg.1413	fucA	L-fuculose phosphate aldolase (EC 4.1.2.17) (D-ribulose-phosphate aldolase) (L-fuculose-1-phosphate aldolase)	tr|W8UVD3|W8UVD3_KLEPN	215	224	215	100	100	95.9821	unreviewed	0	0	1	215	10	224	1.61e-161	446	Klebsiella pneumoniae 30684/NJST258_2
fig|573.5568.peg.1414	fucO	Lactaldehyde reductase (EC 1.1.1.77)	tr|A0A3N0KTA9|A0A3N0KTA9_KLEPN	382	382	382	100	100	100	unreviewed	0	0	1	382	1	382	0	773	Klebsiella pneumoniae subsp. pneumoniae
fig|573.5568.peg.1415	xni	Flap endonuclease Xni (FEN) (EC 3.1.-.-)	sp|B5XUZ0|XNI_KLEP3	251	251	251	100	100	100	reviewed	0	0	1	251	1	251	0	516	Klebsiella pneumoniae (strain 342)
fig|573.5568.peg.1416	zraR_1	Aliphatic sulfonate ABC transporter substrate-binding protein (Alkanesulfonates-binding protein) (Sigma-54-dependent Fis family transcriptional regulator) (Transcriptional regulatory protein ZraR)	tr|A0A2U0N4A5|A0A2U0N4A5_KLEPN	647	647	647	100	100	100	unreviewed	0	0	1	647	1	647	0	1307	Klebsiella pneumoniae
fig|573.5568.peg.1417		Uncharacterized protein	tr|W8VEJ5|W8VEJ5_KLEPN	38	38	38	100	100	100	unreviewed	0	0	1	38	1	38	1.39e-21	78.6	Klebsiella pneumoniae 30684/NJST258_2
fig|573.5568.peg.1418	ssuD_1	Alkanesulfonate monooxygenase (EC 1.14.14.5) (FMNH2-dependent aliphatic sulfonate monooxygenase)	tr|W9BDL8|W9BDL8_KLEPN	390	390	390	100	100	100	unreviewed	0	0	1	390	1	390	0	791	Klebsiella pneumoniae
fig|573.5568.peg.1419		Pyridine nucleotide-disulfide oxidoreductase family protein	tr|W8UQI0|W8UQI0_KLEPN	465	499	465	100	100	93.1864	unreviewed	0	0	1	465	35	499	0	919	Klebsiella pneumoniae 30684/NJST258_2
fig|573.5568.peg.1420	ntaA	5,10-methylene tetrahydromethanopterin reductase (Coenzyme F420-dependent N5 N10-methylene tetrahydromethanopterin reductase-like protein) (Dimethyl-sulfide monooxygenase (EC 1.14.13.131)) (FMN-dependent monooxygenase (EC 1.14.-.-)) (LLM class flavin-dependent oxidoreductase (EC 1.-.-.-)) (Nitrilotriacetate monooxygenase component A (EC 1.14.14.10))	tr|A0A081M327|A0A081M327_KLEPN	468	468	468	100	100	100	unreviewed	0	0	1	468	1	468	0	966	Klebsiella pneumoniae
fig|573.5568.peg.1421	metN_1	ATP-binding cassette domain-containing protein (Methionine ABC transporter ATP-binding protein (EC 3.6.3.-)) (Ole(C)_1_L06249)	tr|A0A086IU93|A0A086IU93_KLEPN	340	340	340	100	100	100	unreviewed	0	0	1	340	1	340	0	657	Klebsiella pneumoniae
fig|573.5568.peg.1422	metI_2	ABC transporter permease (D-methionine transport system permease protein MetI) (Methionine ABC transporter permease)	tr|A0A0S3FEQ5|A0A0S3FEQ5_KLEPN	232	232	232	100	100	100	unreviewed	0	0	1	232	1	232	1.33e-165	457	Klebsiella pneumoniae
fig|573.5568.peg.1423	metQ_1	D-methionine-binding lipoprotein MetQ (MetQ/NlpA family ABC transporter substrate-binding protein) (Metal ABC transporter substrate-binding protein) (Methionine ABC transporter substrate-binding protein)	tr|W9BDM3|W9BDM3_KLEPN	292	292	292	100	100	100	unreviewed	0	0	1	292	1	292	0	594	Klebsiella pneumoniae
fig|573.5568.peg.1424	ygcS	Inner membrane metabolite transport protein ygcS (Lmr(A)_1_X59926) (Transporter)	tr|A0A086IPW9|A0A086IPW9_KLEPN	473	473	473	100	100	100	unreviewed	0	0	1	473	1	473	0	940	Klebsiella pneumoniae
fig|573.5568.peg.1425	soxC	Dibenzothiophene monooxygenase (EC 1.14.14.21)	tr|A0A1C1E3X1|A0A1C1E3X1_KLEPN	407	407	407	100	100	100	unreviewed	0	0	1	407	1	407	0	820	Klebsiella pneumoniae
fig|573.5568.peg.1426	ssuA_1	Aliphatic sulfonate ABC transporter substrate-binding protein (Alkanesulfonates-binding protein)	tr|A0A2W0WCR6|A0A2W0WCR6_KLEPN	313	313	313	100	100	100	unreviewed	0	0	1	313	1	313	0	632	Klebsiella pneumoniae subsp. pneumoniae
fig|573.5568.peg.1427	sdaB	L-serine dehydratase (EC 4.3.1.17)	tr|R4YD26|R4YD26_KLEPR	455	455	455	100	100	100	unreviewed	0	0	1	455	1	455	0	939	Klebsiella pneumoniae subsp. rhinoscleromatis SB3432
fig|573.5568.peg.1428	sdaC	Probable serine transporter	tr|A6TD69|A6TD69_KLEP7	429	429	429	100	100	100	unreviewed	0	0	1	429	1	429	0	858	Klebsiella pneumoniae subsp. pneumoniae (strain ATCC 700721 / MGH 78578)
fig|573.5568.peg.1429	ygdH	AMP nucleosidase (EC 3.2.2.4) (AMP nucleosidase)	tr|A0A377Z631|A0A377Z631_KLEPO	455	455	455	100	100	100	unreviewed	0	0	1	455	1	455	0	937	Klebsiella pneumoniae subsp. ozaenae
fig|573.5568.peg.1430	queF	NADPH-dependent 7-cyano-7-deazaguanine reductase (EC 1.7.1.13) (7-cyano-7-carbaguanine reductase) (NADPH-dependent nitrile oxidoreductase) (PreQ(0) reductase)	sp|A6TD67|QUEF_KLEP7	281	281	281	99.644	100	100	reviewed	1	0	1	281	1	281	0	581	Klebsiella pneumoniae subsp. pneumoniae (strain ATCC 700721 / MGH 78578)
fig|573.5568.peg.1431	syd	Protein Syd	sp|A6TD66|SYDP_KLEP7	181	181	181	100	100	100	reviewed	0	0	1	181	1	181	6.54e-134	373	Klebsiella pneumoniae subsp. pneumoniae (strain ATCC 700721 / MGH 78578)
fig|573.5568.peg.1432	yqcC	Domain of uncharacterized function, DUF446 (YqcC family protein)	tr|W9BN91|W9BN91_KLEPN	109	109	109	100	100	100	unreviewed	0	0	1	109	1	109	1.62e-75	220	Klebsiella pneumoniae
fig|573.5568.peg.1433	truC	tRNA pseudouridine synthase C (EC 5.4.99.26) (tRNA pseudouridine(65) synthase) (tRNA pseudouridylate synthase C) (tRNA-uridine isomerase C)	tr|R4YDR1|R4YDR1_KLEPR	264	264	264	100	100	100	unreviewed	0	0	1	264	1	264	0	542	Klebsiella pneumoniae subsp. rhinoscleromatis SB3432
fig|573.5568.peg.1434	cysJ_1	Flavodoxin (Flavoprotein YqcA) (Sulfite reductase [NADPH] flavoprotein alpha-component (EC 1.8.1.2))	tr|W9BCT1|W9BCT1_KLEPN	147	147	147	100	100	100	unreviewed	0	0	1	147	1	147	1.13e-106	301	Klebsiella pneumoniae
fig|573.5568.peg.1435	gudP	D-glucarate permease (MFS family)	tr|A6TD62|A6TD62_KLEP7	450	450	450	100	100	100	unreviewed	0	0	1	450	1	450	0	900	Klebsiella pneumoniae subsp. pneumoniae (strain ATCC 700721 / MGH 78578)
fig|573.5568.peg.1436	gudX	Glucarate dehydratase (EC 4.2.1.-)	tr|A0A377V737|A0A377V737_KLEPN	446	589	446	99.552	100	75.7216	unreviewed	2	0	1	446	144	589	0	919	Klebsiella pneumoniae
fig|573.5568.peg.1437	gudD	glucarate dehydratase (EC 4.2.1.40)	tr|W9BN92|W9BN92_KLEPN	446	446	446	100	100	100	unreviewed	0	0	1	446	1	446	0	928	Klebsiella pneumoniae
fig|573.5568.peg.1438	glxK_1	Glycerate 2-kinase (EC 2.7.1.165) (Glycerate kinase (EC 2.7.1.-, EC 2.7.1.31))	tr|A0A0C7K8F3|A0A0C7K8F3_KLEPN	379	379	379	100	100	100	unreviewed	0	0	1	379	1	379	0	752	Klebsiella pneumoniae
fig|573.5568.peg.1439	barA	histidine kinase (EC 2.7.13.3)	tr|W0HHX3|W0HHX3_KLEPN	916	916	916	100	100	100	unreviewed	0	0	1	916	1	916	0	1873	Klebsiella pneumoniae
fig|573.5568.peg.1440	rlmD	23S rRNA (uracil(1939)-C(5))-methyltransferase RlmD (EC 2.1.1.190) (23S rRNA(m5U1939)-methyltransferase)	sp|A6TD57|RLMD_KLEP7	434	434	434	99.77	100	100	reviewed	1	0	1	434	1	434	0	891	Klebsiella pneumoniae subsp. pneumoniae (strain ATCC 700721 / MGH 78578)
fig|573.5568.peg.1441	relA	GTP pyrophosphokinase ((p)ppGpp synthase) (ATP:GTP 3'-pyrophosphotransferase) (ppGpp synthase I)	tr|W9B3J4|W9B3J4_KLEPN	745	745	745	100	100	100	unreviewed	0	0	1	745	1	745	0	1541	Klebsiella pneumoniae
fig|573.5568.peg.1442	mazG	NTP pyrophosphohydrolase MazG-like domain-containing protein	tr|A6TD55|A6TD55_KLEP7	263	263	263	100	100	100	unreviewed	0	0	1	263	1	263	0	538	Klebsiella pneumoniae subsp. pneumoniae (strain ATCC 700721 / MGH 78578)
fig|573.5568.peg.1443	pyrG	CTP synthase (EC 6.3.4.2) (Cytidine 5'-triphosphate synthase) (Cytidine triphosphate synthetase) (CTP synthetase) (CTPS) (UTP--ammonia ligase)	sp|A6TD54|PYRG_KLEP7	545	545	545	99.817	100	100	reviewed	1	0	1	545	1	545	0	1120	Klebsiella pneumoniae subsp. pneumoniae (strain ATCC 700721 / MGH 78578)
fig|573.5568.peg.1444	eno	Enolase (EC 4.2.1.11) (2-phospho-D-glycerate hydro-lyase) (2-phosphoglycerate dehydratase)	sp|A6TD53|ENO_KLEP7	432	432	432	100	100	100	reviewed	0	0	1	432	1	432	0	870	Klebsiella pneumoniae subsp. pneumoniae (strain ATCC 700721 / MGH 78578)
fig|573.5568.peg.1445	lgrD	Linear gramicidin synthase subunit D (NAD(P)H-binding protein) (NAD-dependent epimerase/dehydratase family protein) (Nucleoside-diphosphate-sugar epimerase) (SDR family oxidoreductase)	tr|A0A1L5DDG3|A0A1L5DDG3_KLEPN	369	369	369	100	100	100	unreviewed	0	0	1	369	1	369	0	766	Klebsiella pneumoniae
fig|573.5568.peg.1446		Uncharacterized protein	tr|W8UQL2|W8UQL2_KLEPN	42	42	42	100	100	100	unreviewed	0	0	1	42	1	42	5.39e-22	80.1	Klebsiella pneumoniae 30684/NJST258_2
fig|573.5568.peg.1447	queE	7-carboxy-7-deazaguanine synthase (CDG synthase) (EC 4.3.99.3) (Queuosine biosynthesis protein QueE)	tr|W8UDA6|W8UDA6_KLEPN	223	225	223	100	100	99.1111	unreviewed	0	0	1	223	3	225	5.18e-169	466	Klebsiella pneumoniae 30684/NJST258_2
fig|573.5568.peg.1448	queD	6-carboxy-5,6,7,8-tetrahydropterin synthase (EC 4.-.-.-)	tr|W9BN94|W9BN94_KLEPN	121	121	121	100	100	100	unreviewed	0	0	1	121	1	121	4.77e-89	255	Klebsiella pneumoniae
fig|573.5568.peg.1449		Uncharacterized protein	tr|A0A3F3AW66|A0A3F3AW66_KLEPN	57	57	57	100	100	100	unreviewed	0	0	1	57	1	57	5.39e-36	116	Klebsiella pneumoniae subsp. pneumoniae
fig|573.5568.peg.1450	cysJ	Sulfite reductase [NADPH] flavoprotein alpha-component (SiR-FP) (EC 1.8.1.2)	sp|A6TD49|CYSJ_KLEP7	599	599	599	100	100	100	reviewed	0	0	1	599	1	599	0	1223	Klebsiella pneumoniae subsp. pneumoniae (strain ATCC 700721 / MGH 78578)
fig|573.5568.peg.1451	cysI	Sulfite reductase [NADPH] hemoprotein beta-component (SiR-HP) (SiRHP) (EC 1.8.1.2)	sp|A6TD48|CYSI_KLEP7	570	570	570	99.825	100	100	reviewed	1	0	1	570	1	570	0	1182	Klebsiella pneumoniae subsp. pneumoniae (strain ATCC 700721 / MGH 78578)
fig|573.5568.peg.1452	cysH	Phosphoadenosine 5'-phosphosulfate reductase (PAPS reductase) (EC 1.8.4.8) (3'-phosphoadenylylsulfate reductase) (PAPS reductase, thioredoxin dependent) (PAPS sulfotransferase) (PAdoPS reductase)	sp|A6TD47|CYSH_KLEP7	244	244	244	100	100	100	reviewed	0	0	1	244	1	244	0	503	Klebsiella pneumoniae subsp. pneumoniae (strain ATCC 700721 / MGH 78578)
fig|573.5568.peg.1453	ywaD	Aminopeptidase (EC 3.4.11.-) (Peptidase M28 (EC 3.4.11.6))	tr|A0A1C1RL52|A0A1C1RL52_KLEPN	348	348	348	100	100	100	unreviewed	0	0	1	348	1	348	0	724	Klebsiella pneumoniae
fig|573.5568.peg.1454	cysG1	Siroheme synthase 1 [Includes: Uroporphyrinogen-III C-methyltransferase 1 (Urogen III methylase 1) (EC 2.1.1.107) (SUMT 1) (Uroporphyrinogen III methylase 1) (UROM 1); Precorrin-2 dehydrogenase 1 (EC 1.3.1.76); Sirohydrochlorin ferrochelatase 1 (EC 4.99.1.4)]	sp|A6TD45|CYSG1_KLEP7	471	471	471	99.788	100	100	reviewed	1	0	1	471	1	471	0	951	Klebsiella pneumoniae subsp. pneumoniae (strain ATCC 700721 / MGH 78578)
fig|573.5568.peg.1455	cysD	Sulfate adenylyltransferase subunit 2 (EC 2.7.7.4) (ATP-sulfurylase small subunit) (Sulfate adenylate transferase) (SAT)	sp|B5XV29|CYSD_KLEP3	302	302	302	100	100	100	reviewed	0	0	1	302	1	302	0	630	Klebsiella pneumoniae (strain 342)
fig|573.5568.peg.1456	cysN	Sulfate adenylyltransferase subunit 1 (EC 2.7.7.4) (ATP-sulfurylase large subunit) (Sulfate adenylate transferase) (SAT)	tr|W9B3L4|W9B3L4_KLEPN	475	475	475	99.789	100	100	unreviewed	1	0	1	475	1	475	0	972	Klebsiella pneumoniae
fig|573.5568.peg.1457	cysC	Adenylyl-sulfate kinase (EC 2.7.1.25) (APS kinase) (ATP adenosine-5'-phosphosulfate 3'-phosphotransferase) (Adenosine-5'-phosphosulfate kinase)	sp|B5XV31|CYSC_KLEP3	201	201	201	100	100	100	reviewed	0	0	1	201	1	201	3.01e-148	411	Klebsiella pneumoniae (strain 342)
fig|573.5568.peg.1458	ygbE	Cytochrome oxidase subunit (DUF3561 family protein) (Membrane protein)	tr|W9BDQ8|W9BDQ8_KLEPN	108	108	108	100	100	100	unreviewed	0	0	1	108	1	108	1.28e-70	207	Klebsiella pneumoniae
fig|573.5568.peg.1459	ftsB	Cell division protein FtsB	sp|B5XV33|FTSB_KLEP3	105	105	105	100	100	100	reviewed	0	0	1	105	1	105	6.07e-74	216	Klebsiella pneumoniae (strain 342)
fig|573.5568.peg.1460	ispD	2-C-methyl-D-erythritol 4-phosphate cytidylyltransferase (EC 2.7.7.60) (4-diphosphocytidyl-2C-methyl-D-erythritol synthase) (MEP cytidylyltransferase) (MCT)	sp|A6TD39|ISPD_KLEP7	236	236	236	99.576	100	100	reviewed	1	0	1	236	1	236	5.25e-174	479	Klebsiella pneumoniae subsp. pneumoniae (strain ATCC 700721 / MGH 78578)
fig|573.5568.peg.1461	ispF	2-C-methyl-D-erythritol 2,4-cyclodiphosphate synthase (MECDP-synthase) (MECPP-synthase) (MECPS) (EC 4.6.1.12)	sp|A6TD38|ISPF_KLEP7	159	159	159	99.371	100	100	reviewed	1	0	1	159	1	159	1.92e-113	320	Klebsiella pneumoniae subsp. pneumoniae (strain ATCC 700721 / MGH 78578)
fig|573.5568.peg.1462	truD	tRNA pseudouridine synthase D (EC 5.4.99.27) (tRNA pseudouridine(13) synthase) (tRNA pseudouridylate synthase D) (tRNA-uridine isomerase D)	sp|A6TD37|TRUD_KLEP7	349	349	349	99.713	100	100	reviewed	1	0	1	349	1	349	0	712	Klebsiella pneumoniae subsp. pneumoniae (strain ATCC 700721 / MGH 78578)
fig|573.5568.peg.1463	surE	5'/3'-nucleotidase SurE (EC 3.1.3.5) (EC 3.1.3.6) (Exopolyphosphatase) (EC 3.6.1.11) (Nucleoside monophosphate phosphohydrolase)	sp|B5XV37|SURE_KLEP3	253	253	253	98.814	100	100	reviewed	3	0	1	253	1	253	0	511	Klebsiella pneumoniae (strain 342)
fig|573.5568.peg.1464	pcm	Protein-L-isoaspartate O-methyltransferase (EC 2.1.1.77) (L-isoaspartyl protein carboxyl methyltransferase) (Protein L-isoaspartyl methyltransferase) (Protein-beta-aspartate methyltransferase) (PIMT)	sp|A6TD35|PIMT_KLEP7	208	208	208	100	100	100	reviewed	0	0	1	208	1	208	8.46e-153	423	Klebsiella pneumoniae subsp. pneumoniae (strain ATCC 700721 / MGH 78578)
fig|573.5568.peg.1465	nlpD	Murein hydrolase activator NlpD	tr|A6TD34|A6TD34_KLEP7	378	378	378	100	100	100	unreviewed	0	0	1	378	1	378	0	760	Klebsiella pneumoniae subsp. pneumoniae (strain ATCC 700721 / MGH 78578)
fig|573.5568.peg.1466	rpoS	RNA polymerase sigma factor RpoS (Sigma S) (Sigma-38)	tr|W8UVI5|W8UVI5_KLEPN	330	366	330	100	100	90.1639	unreviewed	0	0	1	330	37	366	0	660	Klebsiella pneumoniae 30684/NJST258_2
fig|573.5568.peg.1467		Cytoplasmic protein (DUF4440 domain-containing protein) (Uncharacterized protein conserved in bacteria)	tr|W9BNA0|W9BNA0_KLEPN	125	125	125	100	100	100	unreviewed	0	0	1	125	1	125	4.65e-91	260	Klebsiella pneumoniae
fig|573.5568.peg.1468	hsrA_2	MFS transporter (Major facilitator family transporter) (Tcr_1_D38215)	tr|A0A1C1J7D7|A0A1C1J7D7_KLEPN	400	400	400	100	100	100	unreviewed	0	0	1	400	1	400	0	781	Klebsiella pneumoniae
fig|573.5568.peg.1469	dmlR_2	HTH-type transcriptional regulator DmlR (LysR family transcriptional regulator)	tr|A0A1C1L098|A0A1C1L098_KLEPN	295	295	295	100	100	100	unreviewed	0	0	1	295	1	295	0	592	Klebsiella pneumoniae
fig|573.5568.peg.1470	hosA	HosA protein	tr|R4YDV4|R4YDV4_KLEPR	135	135	135	100	100	100	unreviewed	0	0	1	135	1	135	5.91e-97	276	Klebsiella pneumoniae subsp. rhinoscleromatis SB3432
fig|573.5568.peg.1471	kpdB	Probable UbiX-like flavin prenyltransferase (EC 2.5.1.129) (Phenolic acid decarboxylase subunit B) (PAD)	tr|B5XV45|B5XV45_KLEP3	197	197	197	100	100	100	unreviewed	0	0	1	197	1	197	3.52e-146	405	Klebsiella pneumoniae (strain 342)
fig|573.5568.peg.1472	kpdC	Phenolic acid decarboxylase (PAD) (EC 4.1.1.-)	tr|X5HY04|X5HY04_KLEPN	475	475	475	100	100	100	unreviewed	0	0	1	475	1	475	0	976	Klebsiella pneumoniae subsp. pneumoniae
fig|573.5568.peg.1473	kpdD	D subunit of 4-hydroxybenzoate decarboxylase (Hydroxyaromatic non-oxidative decarboxylase protein D (EC 4.1.1.-))	tr|X5I0L8|X5I0L8_KLEPN	78	78	78	100	100	100	unreviewed	0	0	1	78	1	78	4.65e-54	163	Klebsiella pneumoniae subsp. pneumoniae
fig|573.5568.peg.1474	hokA_1	Hok/Gef family protein (Protein HokE) (Protein hokG) (type I Toxin-antitoxin system Hok family toxin)	tr|A0A080SVR9|A0A080SVR9_KLEPN	50	50	50	100	100	100	unreviewed	0	0	1	50	1	50	7.19e-29	97.8	Klebsiella pneumoniae
fig|573.5568.peg.1475	mutS	DNA mismatch repair protein MutS	sp|A6TD24|MUTS_KLEP7	853	853	853	100	100	100	reviewed	0	0	1	853	1	853	0	1744	Klebsiella pneumoniae subsp. pneumoniae (strain ATCC 700721 / MGH 78578)
fig|573.5568.peg.1476		Cytosolic protein	tr|W8UVJ6|W8UVJ6_KLEPN	110	115	110	100	100	95.6522	unreviewed	0	0	1	110	6	115	1.68e-76	223	Klebsiella pneumoniae 30684/NJST258_2
fig|573.5568.peg.1477	hcpA_3	Hcp family type VI secretion system effector	tr|A0A0E1GQR8|A0A0E1GQR8_KLEPN	160	168	160	100	100	95.2381	unreviewed	0	0	1	160	9	168	1.11e-120	338	Klebsiella pneumoniae
fig|573.5568.peg.1478	hmuV	Heme ABC transporter ATP-binding protein (Hemin ABC transporter ATPase (EC 3.6.3.-)) (Ole(C)_1_L06249)	tr|A0A2U0M3F0|A0A2U0M3F0_KLEPN	259	259	259	100	100	100	unreviewed	0	0	1	259	1	259	0	518	Klebsiella pneumoniae
fig|573.5568.peg.1479	hmuU_1	Hemin ABC transporter, permease protein (Hemin transport system permease protein HmuU) (Iron ABC transporter permease) (Iron chelate uptake ABC transporter family permease subunit)	tr|A0A2U0LVB3|A0A2U0LVB3_KLEPN	331	331	331	99.698	100	100	unreviewed	1	0	1	331	1	331	0	618	Klebsiella pneumoniae
fig|573.5568.peg.1480	hmuT_1	ABC transporter substrate-binding protein (Hemin-binding periplasmic protein HmuT) (Periplasmic hemin-binding protein)	tr|A0A2V3K8V0|A0A2V3K8V0_KLEPN	272	272	272	100	100	100	unreviewed	0	0	1	272	1	272	0	538	Klebsiella pneumoniae
fig|573.5568.peg.1481	hemS	Hemin transport protein HemS (Hemin transport protein HmuS) (Hemin-degrading factor)	tr|A0A2V3K8D3|A0A2V3K8D3_KLEPN	343	343	343	100	100	100	unreviewed	0	0	1	343	1	343	0	712	Klebsiella pneumoniae
fig|573.5568.peg.1482	hmuR	TonB-dependent outer membrane receptor	tr|A7VMQ2|A7VMQ2_KLEPN	787	790	787	99.619	100	99.6203	unreviewed	3	0	1	787	4	790	0	1611	Klebsiella pneumoniae
fig|573.5568.peg.1483		SelT/SelW/SelH family protein	tr|A0A923ENV4|A0A923ENV4_KLEPN	97	111	97	100	100	87.3874	unreviewed	0	0	1	97	1	97	3.05e-70	206	Klebsiella pneumoniae
fig|573.5568.peg.1484	ilvI_1	Acetolactate synthase catalytic subunit (EC 2.2.1.6) (Acetolactate synthase isozyme 3 large subunit) (Thiamine pyrophosphate-requiring protein)	tr|A0A2U0LVH6|A0A2U0LVH6_KLEPN	569	569	569	100	100	100	unreviewed	0	0	1	569	1	569	0	1157	Klebsiella pneumoniae
fig|573.5568.peg.1485		Transporter (Receptor) (Transporter YfdV)	tr|W9B3P0|W9B3P0_KLEPN	313	313	313	100	100	100	unreviewed	0	0	1	313	1	313	0	610	Klebsiella pneumoniae
fig|573.5568.peg.1486	abgR_1	Transcriptional regulatory protein	tr|A0A377Z5S1|A0A377Z5S1_KLEPO	295	295	295	100	100	100	unreviewed	0	0	1	295	1	295	0	606	Klebsiella pneumoniae subsp. ozaenae
fig|573.5568.peg.1487	ygbA	Nitrous oxide-stimulated promoter	tr|A6TD12|A6TD12_KLEP7	113	131	113	98.23	100	86.2595	unreviewed	2	0	1	113	19	131	4.15e-79	230	Klebsiella pneumoniae subsp. pneumoniae (strain ATCC 700721 / MGH 78578)
fig|573.5568.peg.1488	sitD	SitD protein	tr|R4YCN5|R4YCN5_KLEPR	284	284	284	100	100	100	unreviewed	0	0	1	284	1	284	0	548	Klebsiella pneumoniae subsp. rhinoscleromatis SB3432
fig|573.5568.peg.1489	sitC	Iron/manganese ABC transporter permease subunit SitC	tr|A0A3N0KSK5|A0A3N0KSK5_KLEPN	282	282	282	100	100	100	unreviewed	0	0	1	282	1	282	0	557	Klebsiella pneumoniae subsp. pneumoniae
fig|573.5568.peg.1490	fhuC_1	Manganese ABC transporter, ATP-binding protein SitB (EC 3.6.3.34) (Manganese/iron ABC transporter ATP-binding protein) (Manganese/iron transporter ATP-binding protein) (Ole(C)_1_L06249)	tr|A0A1C1RL91|A0A1C1RL91_KLEPN	273	273	273	100	100	100	unreviewed	0	0	1	273	1	273	0	557	Klebsiella pneumoniae
fig|573.5568.peg.1491	hpf_2	Iron ABC transporter substrate-binding protein (Manganese ABC transporter substrate-binding protein SitA) (Metal ABC transporter substrate-binding protein) (Uncharacterized periplasmic iron-binding protein HI_0362) (Zinc ABC transporter solute-binding protein)	tr|W9BNA5|W9BNA5_KLEPN	305	305	305	100	100	100	unreviewed	0	0	1	305	1	305	0	625	Klebsiella pneumoniae
fig|573.5568.peg.1492	ascG_3	HTH-type transcriptional regulator AscG (LacI family DNA-binding transcriptional regulator) (LacI family transcriptional regulator) (Substrate-binding domain-containing protein) (Sugar binding transcriptional regulator LacI family)	tr|W9BDT9|W9BDT9_KLEPN	320	320	320	100	100	100	unreviewed	0	0	1	320	1	320	0	642	Klebsiella pneumoniae
fig|573.5568.peg.1493	mak_1	Fructokinase (ROK family Glucokinase with ambiguous substrate specificity (EC 2.7.1.4)) (ROK family protein)	tr|W9BCY9|W9BCY9_KLEPN	304	304	304	100	100	100	unreviewed	0	0	1	304	1	304	0	620	Klebsiella pneumoniae
fig|573.5568.peg.1494	chbA_1	Molecular chaperone TorD (N,N'-diacetylchitobiose-specific phosphotransferase enzyme IIA component (EC 2.7.1.-)) (PTS N,N'-diacetylchitobiose transporter subunit IIA) (PTS lactose/cellobiose transporter subunit IIA) (PTS system N,N'-diacetylchitobiose-specific EIIA component (EC 2.7.1.196)) (PTS system cellobiose-specific transporter subunit IIA)	tr|W9B4G3|W9B4G3_KLEPN	104	104	104	100	100	100	unreviewed	0	0	1	104	1	104	2.88e-71	209	Klebsiella pneumoniae
fig|573.5568.peg.1495	lacE_1	Permease IIC component	tr|W9B3P8|W9B3P8_KLEPN	440	440	440	100	100	100	unreviewed	0	0	1	440	1	440	0	883	Klebsiella pneumoniae
fig|573.5568.peg.1496	gmuB_4	PTS system protein (EC 2.7.1.-)	tr|A0A378AHS6|A0A378AHS6_KLEPO	104	104	104	100	100	100	unreviewed	0	0	1	104	1	104	7.87e-73	213	Klebsiella pneumoniae subsp. ozaenae
fig|573.5568.peg.1497	gmuC_5	Permease IIC component	tr|A0A060VJM1|A0A060VJM1_KLEPN	466	466	466	100	100	100	unreviewed	0	0	1	466	1	466	0	934	Klebsiella pneumoniae
fig|573.5568.peg.1498	scrY_1	Carbohydrate porin (Maltoporin)	tr|A0A2S8T734|A0A2S8T734_KLEPN	445	445	445	100	100	100	unreviewed	0	0	1	445	1	445	0	917	Klebsiella pneumoniae subsp. pneumoniae
fig|573.5568.peg.1499		Mannanase	tr|W8VEP3|W8VEP3_KLEPN	730	730	730	100	100	100	unreviewed	0	0	1	730	1	730	0	1518	Klebsiella pneumoniae 30684/NJST258_2
fig|573.5568.peg.1500	gmuD_2	6-phospho-beta-glucosidase (Beta-glucosidase (EC 3.2.1.86)) (Family 1 glycosylhydrolase) (Glycoside hydrolase family 1 protein)	tr|W9B3Q3|W9B3Q3_KLEPN	466	466	466	100	100	100	unreviewed	0	0	1	466	1	466	0	975	Klebsiella pneumoniae
fig|573.5568.peg.1501	fhlA	Formate hydrogenlyase transcriptional activator (Formate hydrogenlyase transcriptional activator FlhA)	tr|A0A175DZL9|A0A175DZL9_KLEPN	690	690	690	100	100	100	unreviewed	0	0	1	690	1	690	0	1413	Klebsiella pneumoniae
fig|573.5568.peg.1502	hypE	Hydrogenase expression/formation protein HypE	tr|A0A3N0P233|A0A3N0P233_KLEPN	336	336	336	100	100	100	unreviewed	0	0	1	336	1	336	0	672	Klebsiella pneumoniae subsp. pneumoniae
fig|573.5568.peg.1503	hypD	Hydrogenase maturation factor	tr|A6TCZ6|A6TCZ6_KLEP7	373	373	373	100	100	100	unreviewed	0	0	1	373	1	373	0	769	Klebsiella pneumoniae subsp. pneumoniae (strain ATCC 700721 / MGH 78578)
fig|573.5568.peg.1504	hypC	HypC protein	tr|R4Y637|R4Y637_KLEPR	90	90	90	100	100	100	unreviewed	0	0	1	90	1	90	1.11e-60	181	Klebsiella pneumoniae subsp. rhinoscleromatis SB3432
fig|573.5568.peg.1505	hypB	Hydrogenase maturation factor HypB	tr|A0A3N0LRV3|A0A3N0LRV3_KLEPN	253	290	253	100	100	87.2414	unreviewed	0	0	1	253	38	290	0	522	Klebsiella pneumoniae subsp. pneumoniae
fig|573.5568.peg.1506		Uncharacterized protein	tr|A0A0H3GX98|A0A0H3GX98_KLEPH	52	52	52	100	100	100	unreviewed	0	0	1	52	1	52	4.96e-33	108	Klebsiella pneumoniae subsp. pneumoniae (strain HS11286)
fig|573.5568.peg.1507	hypA	Hydrogenase maturation factor HypA	sp|A6TCZ3|HYPA_KLEP7	114	114	114	100	100	100	reviewed	0	0	1	114	1	114	2.67e-79	230	Klebsiella pneumoniae subsp. pneumoniae (strain ATCC 700721 / MGH 78578)
fig|573.5568.peg.1508	hycA	HycA protein	tr|R4YCR0|R4YCR0_KLEPR	149	149	149	100	100	100	unreviewed	0	0	1	149	1	149	2.15e-111	314	Klebsiella pneumoniae subsp. rhinoscleromatis SB3432
fig|573.5568.peg.1509	hyfA	4Fe-4S dicluster domain-containing protein (Formate hydrogenlyase (EC 1.-.-.-)) (Hydrogenase-4 component A)	tr|W9BD04|W9BD04_KLEPN	202	202	202	100	100	100	unreviewed	0	0	1	202	1	202	5.03e-149	413	Klebsiella pneumoniae
fig|573.5568.peg.1510	hycC	Formate hydrogenlyase subunit 3	tr|A0A3N0LRL2|A0A3N0LRL2_KLEPN	608	608	608	100	100	100	unreviewed	0	0	1	608	1	608	0	1185	Klebsiella pneumoniae subsp. pneumoniae
fig|573.5568.peg.1511	hycD	Formate hydrogenlyase subunit 4 (Hydrogenase 3 membrane subunit) (Respiratory chain complex I subunit 1 family protein)	tr|A0A1C1GE24|A0A1C1GE24_KLEPN	307	307	307	100	100	100	unreviewed	0	0	1	307	1	307	0	599	Klebsiella pneumoniae
fig|573.5568.peg.1512	hycE	Hydrogenase 3, large subunit (Part of FHL complex)	tr|A6TCY8|A6TCY8_KLEP7	569	569	569	100	100	100	unreviewed	0	0	1	569	1	569	0	1185	Klebsiella pneumoniae subsp. pneumoniae (strain ATCC 700721 / MGH 78578)
fig|573.5568.peg.1513	hycF	Hydrogenase 4 Fe-S subunit	tr|A6TCY7|A6TCY7_KLEP7	180	180	180	100	100	100	unreviewed	0	0	1	180	1	180	1.09e-134	375	Klebsiella pneumoniae subsp. pneumoniae (strain ATCC 700721 / MGH 78578)
fig|573.5568.peg.1514	hycG	Formate hydrogenlyase, subunit G	tr|B5XV86|B5XV86_KLEP3	255	255	255	100	100	100	unreviewed	0	0	1	255	1	255	0	525	Klebsiella pneumoniae (strain 342)
fig|573.5568.peg.1515	hycH	HycH protein	tr|R4Y5T3|R4Y5T3_KLEPR	136	136	136	100	100	100	unreviewed	0	0	1	136	1	136	1.26e-99	283	Klebsiella pneumoniae subsp. rhinoscleromatis SB3432
fig|573.5568.peg.1516	hycI	Hydrogenase maturation peptidase HycI (EC 3.4.23.51)	tr|A0A411U302|A0A411U302_KLEPN	156	156	156	100	100	100	unreviewed	0	0	1	156	1	156	1.66e-112	317	Klebsiella pneumoniae subsp. pneumoniae
fig|573.5568.peg.1517	symE	Endoribonuclease SymE (SymE family type I addiction module toxin) (Toxic protein SymE (EC 3.1.-.-)) (Type I addiction module toxin, SymE family) (Type I toxin-antitoxin system SymE family toxin)	tr|W9BNB0|W9BNB0_KLEPN	102	102	102	100	100	100	unreviewed	0	0	1	102	1	102	6.91e-71	207	Klebsiella pneumoniae
fig|573.5568.peg.1518	ascB	6-phospho-beta-glucosidase (EC 3.2.1.86)	tr|A0A3N0KYG2|A0A3N0KYG2_KLEPN	474	474	474	100	100	100	unreviewed	0	0	1	474	1	474	0	995	Klebsiella pneumoniae subsp. pneumoniae
fig|573.5568.peg.1519	ascF	PTS family enzyme IIBC component, cellobiose/salicin/arbutin-specific	tr|A6TCY1|A6TCY1_KLEP7	480	480	480	100	100	100	unreviewed	0	0	1	480	1	480	0	957	Klebsiella pneumoniae subsp. pneumoniae (strain ATCC 700721 / MGH 78578)
fig|573.5568.peg.1520		Uncharacterized protein	tr|A0A9Q6WC12|A0A9Q6WC12_KLEPN	49	51	49	100	100	96.0784	unreviewed	0	0	1	49	1	49	1.34e-29	99.8	Klebsiella pneumoniae
fig|573.5568.peg.1521	ascG_2	AscBF operon repressor (HTH-type transcriptional regulator AscG) (LacI family DNA-binding transcriptional regulator) (Substrate-binding domain-containing protein)	tr|A0A1C1FFN4|A0A1C1FFN4_KLEPN	337	337	337	100	100	100	unreviewed	0	0	1	337	1	337	0	695	Klebsiella pneumoniae
fig|573.5568.peg.1522	hydN	HydN protein	tr|R4Y653|R4Y653_KLEPR	175	175	175	100	100	100	unreviewed	0	0	1	175	1	175	7.49e-128	357	Klebsiella pneumoniae subsp. rhinoscleromatis SB3432
fig|573.5568.peg.1523	hypF	Carbamoyltransferase HypF (EC 6.2.-.-)	tr|A0A1C1RKY0|A0A1C1RKY0_KLEPN	744	744	744	100	100	100	unreviewed	0	0	1	744	1	744	0	1495	Klebsiella pneumoniae
fig|573.5568.peg.1524	hoxN	Nickel/cobalt efflux system	tr|A0A1C1IMN0|A0A1C1IMN0_KLEPN	337	337	337	100	100	100	unreviewed	0	0	1	337	1	337	0	663	Klebsiella pneumoniae
fig|573.5568.peg.1525	norW	Nitric oxide reductase FlRd-NAD(+) reductase (EC 1.18.1.-) (Flavorubredoxin reductase) (FlRd-reductase) (FlavoRb reductase)	sp|A6TCX6|NORW_KLEP7	377	377	377	99.735	100	100	reviewed	1	0	1	377	1	377	0	767	Klebsiella pneumoniae subsp. pneumoniae (strain ATCC 700721 / MGH 78578)
fig|573.5568.peg.1526	norV	Anaerobic nitric oxide reductase flavorubredoxin (FlRd) (FlavoRb)	sp|A6TCX5|NORV_KLEP7	482	482	482	99.793	100	100	reviewed	1	0	1	482	1	482	0	1012	Klebsiella pneumoniae subsp. pneumoniae (strain ATCC 700721 / MGH 78578)
fig|573.5568.peg.1527		Transcriptional regulator	tr|W8UVP5|W8UVP5_KLEPN	47	47	47	100	100	100	unreviewed	0	0	1	47	1	47	1.47e-28	97.1	Klebsiella pneumoniae 30684/NJST258_2
fig|573.5568.peg.1528	norR	Anaerobic nitric oxide reductase transcription regulator NorR	sp|A6TCX4|NORR_KLEP7	516	516	516	99.806	100	100	reviewed	1	0	1	516	1	516	0	1034	Klebsiella pneumoniae subsp. pneumoniae (strain ATCC 700721 / MGH 78578)
fig|573.5568.peg.1529	gutQ	Arabinose 5-phosphate isomerase (API) (EC 5.3.1.13)	tr|A0A2X3JW79|A0A2X3JW79_KLEPN	321	321	321	100	100	100	unreviewed	0	0	1	321	1	321	0	651	Klebsiella pneumoniae subsp. pneumoniae
fig|573.5568.peg.1530	srlR	SrlR protein	tr|R4Y685|R4Y685_KLEPR	257	257	257	100	100	100	unreviewed	0	0	1	257	1	257	0	532	Klebsiella pneumoniae subsp. rhinoscleromatis SB3432
fig|573.5568.peg.1531	gutM	DNA-binding transcriptional activator GutM (Glucitol operon activator protein) (Transcriptional regulator GutM)	tr|W9B4J6|W9B4J6_KLEPN	119	119	119	100	100	100	unreviewed	0	0	1	119	1	119	2.97e-84	243	Klebsiella pneumoniae
fig|573.5568.peg.1532	srlD	SrlD protein	tr|R4YCT9|R4YCT9_KLEPR	259	259	259	100	100	100	unreviewed	0	0	1	259	1	259	0	526	Klebsiella pneumoniae subsp. rhinoscleromatis SB3432
fig|573.5568.peg.1533	srlB	PTS glucitol/sorbitol transporter subunit IIA	tr|A0A3N0NCK9|A0A3N0NCK9_KLEPN	120	120	120	100	100	100	unreviewed	0	0	1	120	1	120	3.88e-85	245	Klebsiella pneumoniae subsp. pneumoniae
fig|573.5568.peg.1534	srlE	PTS glucitol/sorbitol transporter subunit IIB	tr|A0A3N0KSI8|A0A3N0KSI8_KLEPN	326	326	326	100	100	100	unreviewed	0	0	1	326	1	326	0	650	Klebsiella pneumoniae subsp. pneumoniae
fig|573.5568.peg.1535	srlA	PTS family enzyme IIC, glucitol/sorbitol-specific	tr|A6TCW7|A6TCW7_KLEP7	187	187	187	100	100	100	unreviewed	0	0	1	187	1	187	4.72e-137	382	Klebsiella pneumoniae subsp. pneumoniae (strain ATCC 700721 / MGH 78578)
fig|573.5568.peg.1536	mltB	MltB protein	tr|R4YA19|R4YA19_KLEPR	359	359	359	100	100	100	unreviewed	0	0	1	359	1	359	0	743	Klebsiella pneumoniae subsp. rhinoscleromatis SB3432
fig|573.5568.peg.1537	yusV_1	ATP-binding cassette domain-containing protein (Ole(C)_1_L06249) (Zinc ABC transporter ATP-binding protein ZnuC)	tr|A0A0J2FT94|A0A0J2FT94_KLEPN	236	236	236	100	100	100	unreviewed	0	0	1	236	1	236	2.59e-171	472	Klebsiella pneumoniae
fig|573.5568.peg.1538	mntB_2	Manganese transport system membrane protein MntB (Metal ABC transporter permease) (Zinc ABC transporter)	tr|A0A081IMZ4|A0A081IMZ4_KLEPN	287	287	287	100	100	100	unreviewed	0	0	1	287	1	287	0	544	Klebsiella pneumoniae
fig|573.5568.peg.1539	mntA	Manganese-binding lipoprotein MntA (Metal ABC transporter substrate-binding protein) (Periplasmic solute binding protein) (Zinc ABC transporter solute-binding protein)	tr|A0A1C1DM17|A0A1C1DM17_KLEPN	292	292	292	100	100	100	unreviewed	0	0	1	292	1	292	0	592	Klebsiella pneumoniae
fig|573.5568.peg.1540	ygaD	Nicotinamide-nucleotide amidohydrolase PncC (EC 3.5.1.42) (NMN deamidase) (Nicotinamide-nucleotide amidase)	tr|A6TCW2|A6TCW2_KLEP7	165	165	165	100	100	100	unreviewed	0	0	1	165	1	165	5.3e-118	332	Klebsiella pneumoniae subsp. pneumoniae (strain ATCC 700721 / MGH 78578)
fig|573.5568.peg.1541	recA	Protein RecA (Recombinase A)	sp|A6TCW1|RECA_KLEP7	352	352	352	100	100	100	reviewed	0	0	1	352	1	352	0	714	Klebsiella pneumoniae subsp. pneumoniae (strain ATCC 700721 / MGH 78578)
fig|573.5568.peg.1542	recX	Regulatory protein RecX	sp|A6TCW0|RECX_KLEP7	166	166	166	99.398	100	100	reviewed	1	0	1	166	1	166	8.72e-121	339	Klebsiella pneumoniae subsp. pneumoniae (strain ATCC 700721 / MGH 78578)
fig|573.5568.peg.1543	alaS	Alanine--tRNA ligase (EC 6.1.1.7) (Alanyl-tRNA synthetase) (AlaRS)	sp|A6TCV9|SYA_KLEP7	875	875	875	99.771	100	100	reviewed	2	0	1	875	1	875	0	1794	Klebsiella pneumoniae subsp. pneumoniae (strain ATCC 700721 / MGH 78578)
fig|573.5568.peg.1544	csrA	Translational regulator CsrA (Carbon storage regulator)	sp|B5XVB9|CSRA_KLEP3	61	61	61	100	100	100	reviewed	0	0	1	61	1	61	2.98e-38	122	Klebsiella pneumoniae (strain 342)
fig|573.5568.peg.1545	osmY_3	Lipoprotein	tr|A0A378AEU5|A0A378AEU5_KLEPO	104	104	104	100	100	100	unreviewed	0	0	1	104	1	104	1.31e-71	209	Klebsiella pneumoniae subsp. ozaenae
fig|573.5568.peg.1546	yqaB	Fructose-1-phosphate/6-phosphogluconate phosphatase (EC 3.1.3.-)	tr|A0A3N0M515|A0A3N0M515_KLEPN	188	188	188	100	100	100	unreviewed	0	0	1	188	1	188	1.03e-139	389	Klebsiella pneumoniae subsp. pneumoniae
fig|573.5568.peg.1547	yqaA	DedA family protein (Membrane protein) (YqaA family protein)	tr|W9B3U0|W9B3U0_KLEPN	142	142	142	100	100	100	unreviewed	0	0	1	142	1	142	8.03e-97	276	Klebsiella pneumoniae
fig|573.5568.peg.1548	gshA	Glutamate--cysteine ligase (EC 6.3.2.2) (Gamma-ECS) (GCS) (Gamma-glutamylcysteine synthetase)	sp|A6TCV4|GSH1_KLEP7	518	518	518	100	100	100	reviewed	0	0	1	518	1	518	0	1073	Klebsiella pneumoniae subsp. pneumoniae (strain ATCC 700721 / MGH 78578)
fig|573.5568.peg.1549	luxS	S-ribosylhomocysteine lyase (EC 4.4.1.21) (AI-2 synthesis protein) (Autoinducer-2 production protein LuxS)	sp|B5XVC4|LUXS_KLEP3	171	171	171	100	100	100	reviewed	0	0	1	171	1	171	1.08e-128	359	Klebsiella pneumoniae (strain 342)
fig|573.5568.peg.1550	gadX	AraC family transcriptional regulator (HTH-type transcriptional regulator NimR) (Helix-turn-helix domain-containing protein) (Helix-turn-helix transcriptional regulator)	tr|A0A1L5DW21|A0A1L5DW21_KLEPN	255	255	255	100	100	100	unreviewed	0	0	1	255	1	255	0	521	Klebsiella pneumoniae
fig|573.5568.peg.1551	leuA	2-isopropylmalate synthase (EC 2.3.3.13) (Alpha-IPM synthase) (Alpha-isopropylmalate synthase)	tr|W8UVS3|W8UVS3_KLEPN	558	558	558	100	100	100	unreviewed	0	0	1	558	1	558	0	1162	Klebsiella pneumoniae 30684/NJST258_2
fig|573.5568.peg.1552	emrB	Multidrug resistance probably membrane translocase	tr|A6TCV0|A6TCV0_KLEP7	512	512	512	100	100	100	unreviewed	0	0	1	512	1	512	0	1026	Klebsiella pneumoniae subsp. pneumoniae (strain ATCC 700721 / MGH 78578)
fig|573.5568.peg.1553	emrA	EmrA protein	tr|R4YCW5|R4YCW5_KLEPR	390	390	390	100	100	100	unreviewed	0	0	1	390	1	390	0	790	Klebsiella pneumoniae subsp. rhinoscleromatis SB3432
fig|573.5568.peg.1554	mcrB	McrB protein	tr|R4Y680|R4Y680_KLEPR	176	176	176	100	100	100	unreviewed	0	0	1	176	1	176	2.64e-128	358	Klebsiella pneumoniae subsp. rhinoscleromatis SB3432
fig|573.5568.peg.1555	ygaH	L-valine transporter subunit YgaH	tr|A0A422WEC3|A0A422WEC3_KLEPN	111	111	111	100	100	100	unreviewed	0	0	1	111	1	111	3.05e-74	217	Klebsiella pneumoniae subsp. pneumoniae
fig|573.5568.peg.1556	ygaZ_1	AzlC family ABC transporter permease (AzlC family protein) (Branched-chain amino acid ABC transporter permease) (Branched-chain amino acid transporter AzlC) (Inner membrane protein YgaZ)	tr|W9B4L9|W9B4L9_KLEPN	248	248	248	100	100	100	unreviewed	0	0	1	248	1	248	1.75e-179	494	Klebsiella pneumoniae
fig|573.5568.peg.1557	proX	ProX protein	tr|R4YA43|R4YA43_KLEPR	332	332	332	100	100	100	unreviewed	0	0	1	332	1	332	0	689	Klebsiella pneumoniae subsp. rhinoscleromatis SB3432
fig|573.5568.peg.1558	proW	Glycine betaine/L-proline ABC transporter permease ProW	tr|A0A430I5V3|A0A430I5V3_KLEPN	355	355	355	100	100	100	unreviewed	0	0	1	355	1	355	0	691	Klebsiella pneumoniae subsp. pneumoniae
fig|573.5568.peg.1559	proV	ATP-binding component of transport system for glycine, betaine and proline	tr|A6TCU3|A6TCU3_KLEP7	400	400	400	100	100	100	unreviewed	0	0	1	400	1	400	0	810	Klebsiella pneumoniae subsp. pneumoniae (strain ATCC 700721 / MGH 78578)
fig|573.5568.peg.1560	nrdF	Ribonucleoside-diphosphate reductase subunit beta (EC 1.17.4.1)	tr|W9BD49|W9BD49_KLEPN	320	320	320	100	100	100	unreviewed	0	0	1	320	1	320	0	662	Klebsiella pneumoniae
fig|573.5568.peg.1561	nrdE	Ribonucleoside-diphosphate reductase (EC 1.17.4.1)	tr|A0A3N0MNF8|A0A3N0MNF8_KLEPN	713	713	713	100	100	100	unreviewed	0	0	1	713	1	713	0	1482	Klebsiella pneumoniae subsp. pneumoniae
fig|573.5568.peg.1562	nrdI	Protein NrdI	sp|A6TCU0|NRDI_KLEP7	136	136	136	100	100	100	reviewed	0	0	1	136	1	136	1.92e-98	280	Klebsiella pneumoniae subsp. pneumoniae (strain ATCC 700721 / MGH 78578)
fig|573.5568.peg.1563	nrdH	Glutaredoxin-like protein NrdH	tr|A0A377Z7Z9|A0A377Z7Z9_KLEPO	81	81	81	100	100	100	unreviewed	0	0	1	81	1	81	2.11e-56	169	Klebsiella pneumoniae subsp. ozaenae
fig|573.5568.peg.1564	ahpD	Alkyl hydroperoxide reductase AhpD (EC 1.11.1.15) (Carboxymuconolactone decarboxylase family protein)	tr|A0A1C1SZ64|A0A1C1SZ64_KLEPN	143	143	143	100	100	100	unreviewed	0	0	1	143	1	143	5.67e-104	295	Klebsiella pneumoniae
fig|573.5568.peg.1565	gabR_1	GntR family transcriptional regulator	tr|A0A377Z8A5|A0A377Z8A5_KLEPO	450	450	450	100	100	100	unreviewed	0	0	1	450	1	450	0	901	Klebsiella pneumoniae subsp. ozaenae
fig|573.5568.peg.1566	elaB_2	Bacterial protein of uncharacterized function (DUF883) (DUF883 domain-containing protein) (DUF883 family protein) (Membrane protein)	tr|W9B4M8|W9B4M8_KLEPN	115	115	115	100	100	100	unreviewed	0	0	1	115	1	115	1.69e-80	233	Klebsiella pneumoniae
fig|573.5568.peg.1567	ygaC	DUF2002 family protein	tr|A6TCT5|A6TCT5_KLEP7	120	120	120	100	100	100	unreviewed	0	0	1	120	1	120	4.9e-88	252	Klebsiella pneumoniae subsp. pneumoniae (strain ATCC 700721 / MGH 78578)
fig|573.5568.peg.1568	alaE	L-alanine exporter AlaE	tr|A0A0E1C9Z9|A0A0E1C9Z9_KLEPN	149	183	149	100	100	81.4208	unreviewed	0	0	1	149	35	183	4.79e-108	306	Klebsiella pneumoniae 30660/NJST258_1
fig|573.5568.peg.1569		Uncharacterized protein	tr|A0A3N0PWF5|A0A3N0PWF5_KLEPN	61	61	61	100	100	100	unreviewed	0	0	1	61	1	61	1.6e-39	125	Klebsiella pneumoniae subsp. pneumoniae
fig|573.5568.peg.1570	stpA	DNA-binding protein	tr|A0A6B5MJ45|A0A6B5MJ45_KLEPN	139	139	139	100	100	100	unreviewed	0	0	1	139	1	139	5.49e-102	289	Klebsiella pneumoniae
fig|573.5568.peg.1571		Uncharacterized protein	tr|W9BD58|W9BD58_KLEPN	59	59	59	100	100	100	unreviewed	0	0	1	59	1	59	2.35e-36	117	Klebsiella pneumoniae
fig|573.5568.peg.1572	lpxO	Aspartyl beta-hydroxylase (Aspartyl/asparaginyl beta-hydroxylase) (Fe(2+)/alpha-ketoglutarate-dependent dioxygenase LpxO) (Lipid A hydroxylase LpxO)	tr|W9B4N2|W9B4N2_KLEPN	300	300	300	100	100	100	unreviewed	0	0	1	300	1	300	0	625	Klebsiella pneumoniae
fig|573.5568.peg.1573	ygaP	Rhodanese-related sulfurtransferase	tr|A0A378AEL3|A0A378AEL3_KLEPO	181	181	181	100	100	100	unreviewed	0	0	1	181	1	181	5.13e-129	361	Klebsiella pneumoniae subsp. ozaenae
fig|573.5568.peg.1574	ygaV	HTH arsR-type domain-containing protein	tr|A6TCT0|A6TCT0_KLEP7	99	99	99	100	100	100	unreviewed	0	0	1	99	1	99	2.05e-69	204	Klebsiella pneumoniae subsp. pneumoniae (strain ATCC 700721 / MGH 78578)
fig|573.5568.peg.1575	azoR	FMN dependent NADH:quinone oxidoreductase (EC 1.6.5.-) (Azo-dye reductase) (FMN-dependent NADH-azo compound oxidoreductase) (FMN-dependent NADH-azoreductase) (EC 1.7.1.17)	tr|W8UQZ7|W8UQZ7_KLEPN	201	201	201	100	100	100	unreviewed	0	0	1	201	1	201	5.83e-146	405	Klebsiella pneumoniae 30684/NJST258_2
fig|573.5568.peg.1576	yafC	LysR family transcriptional regulator	tr|A0A378AGI9|A0A378AGI9_KLEPO	302	302	302	100	100	100	unreviewed	0	0	1	302	1	302	0	608	Klebsiella pneumoniae subsp. ozaenae
fig|573.5568.peg.1577	acoR	Acetoin dehydrogenase operon transcriptional activator AcoR (Fis-type transcriptional regulator) (GAF domain-containing protein) (Sigma-54-dependent Fis family transcriptional regulator)	tr|A0A086ITU3|A0A086ITU3_KLEPN	595	595	595	100	100	100	unreviewed	0	0	1	595	1	595	0	1204	Klebsiella pneumoniae
fig|573.5568.peg.1578	aldB_1	Aldehyde dehydrogenase (EC 1.2.1.-) (Long-chain-aldehyde dehydrogenase (EC 1.2.1.48))	tr|A0A1S0WAZ9|A0A1S0WAZ9_KLEPN	506	506	506	100	100	100	unreviewed	0	0	1	506	1	506	0	1046	Klebsiella pneumoniae
fig|573.5568.peg.1579		Uncharacterized protein	tr|W1DNE0|W1DNE0_KLEPN	43	43	43	100	100	100	unreviewed	0	0	1	43	1	43	1.83e-26	91.3	Klebsiella pneumoniae IS43
fig|573.5568.peg.1580	fimA_1	Fimbrial protein (Type-1 fimbrial protein, A chain)	tr|A0A1L5GA52|A0A1L5GA52_KLEPN	193	193	193	100	100	100	unreviewed	0	0	1	193	1	193	8.38e-140	389	Klebsiella pneumoniae
fig|573.5568.peg.1581	fim	Chaperone	tr|A6TCS4|A6TCS4_KLEP7	220	220	220	100	100	100	unreviewed	0	0	1	220	1	220	8.49e-165	454	Klebsiella pneumoniae subsp. pneumoniae (strain ATCC 700721 / MGH 78578)
fig|573.5568.peg.1582	fimD_2	Fimbria/pilus outer membrane usher protein (Fimbrial biogenesis outer membrane usher protein) (Outer membrane usher protein FimD) (Type 1 fimbriae anchoring protein FimD)	tr|A0A1L5TIN7|A0A1L5TIN7_KLEPN	859	851	851	100	99.0687	100	unreviewed	0	0	9	859	1	851	0	1743	Klebsiella pneumoniae
fig|573.5568.peg.1583	fim	Fimbrial-like protein	tr|A6TCS2|A6TCS2_KLEP7	364	364	364	99.176	100	100	unreviewed	3	0	1	364	1	364	0	736	Klebsiella pneumoniae subsp. pneumoniae (strain ATCC 700721 / MGH 78578)
fig|573.5568.peg.1584		Fimbrial-type adhesion domain-containing protein	tr|W8VEV3|W8VEV3_KLEPN	342	342	342	100	100	100	unreviewed	0	0	1	342	1	342	0	699	Klebsiella pneumoniae 30684/NJST258_2
fig|573.5568.peg.1585	fimD_2	Fimbria/pilus outer membrane usher protein (Fimbrial biogenesis outer membrane usher protein) (Outer membrane usher protein FimD) (Type 1 fimbriae anchoring protein FimD)	tr|A0A2U0LW44|A0A2U0LW44_KLEPN	845	845	845	100	100	100	unreviewed	0	0	1	845	1	845	0	1739	Klebsiella pneumoniae
fig|573.5568.peg.1586	papD_1	Fimbria/pilus periplasmic chaperone (Fimbrial chaperone YadV) (Molecular chaperone) (Pilin chaperone)	tr|A0A1L5T8G5|A0A1L5T8G5_KLEPN	222	222	222	100	100	100	unreviewed	0	0	1	222	1	222	1.01e-164	454	Klebsiella pneumoniae
fig|573.5568.peg.1587	fimA_2	Fimbrial protein (Major type 1 subunit fimbrin (Pilin)) (Type-1 fimbrial protein, A chain)	tr|A0A1L5E8E8|A0A1L5E8E8_KLEPN	182	182	182	100	100	100	unreviewed	0	0	1	182	1	182	2.05e-132	370	Klebsiella pneumoniae
fig|573.5568.peg.1588	fimZ	Putative transcriptional regulator of fimbrial expression	tr|A0A377Z7F4|A0A377Z7F4_KLEPN	233	233	233	100	100	100	unreviewed	0	0	1	233	1	233	6.5e-170	469	Klebsiella pneumoniae subsp. pneumoniae
fig|573.5568.peg.1589	pheC	Putative ABC-type amino acid transport/signal transduction systems periplasmic component	tr|A0A377U0Z9|A0A377U0Z9_KLEPN	263	296	263	100	100	88.8514	unreviewed	0	0	1	263	34	296	0	546	Klebsiella pneumoniae
fig|573.5568.peg.1590		Transporter	tr|W8UR13|W8UR13_KLEPN	206	206	206	100	100	100	unreviewed	0	0	1	206	1	206	9.84e-148	410	Klebsiella pneumoniae 30684/NJST258_2
fig|573.5568.peg.1591	fabG_1	3-oxoacyl-[acyl-carrier-protein] reductase FabG (Dehydrogenase (EC 1.1.1.100)) (SDR family NAD(P)-dependent oxidoreductase) (SDR family oxidoreductase)	tr|A0A1L5DD47|A0A1L5DD47_KLEPN	264	264	264	100	100	100	unreviewed	0	0	1	264	1	264	0	530	Klebsiella pneumoniae
fig|573.5568.peg.1592	ghrA_1	D-3-phosphoglycerate dehydrogenase (EC 1.1.1.79) (Glyoxylate/hydroxypyruvate reductase A) (VanH-Pt2_4_AY926880)	tr|A0A1L5DW65|A0A1L5DW65_KLEPN	310	310	310	100	100	100	unreviewed	0	0	1	310	1	310	0	634	Klebsiella pneumoniae
fig|573.5568.peg.1593	fucA_2	Aldolase (Decarboxylase NovR (EC 4.1.-.-)) (Ribulose-5-phosphate 4-epimerase related epimerase / aldolase (EC 4.1.2.17))	tr|A0A1J6C081|A0A1J6C081_KLEPN	242	242	242	100	100	100	unreviewed	0	0	1	242	1	242	0	504	Klebsiella pneumoniae
fig|573.5568.peg.1594	tcyC_2	ABC transporter permease subunit (ATP-binding cassette domain-containing protein) (Amino acid ABC transporter permease/ATP-binding protein) (Glutamine ABC transporter ATP-binding protein (EC 3.6.3.-)) (Ole(C)_1_L06249)	tr|W9BE26|W9BE26_KLEPN	506	506	506	100	100	100	unreviewed	0	0	1	506	1	506	0	1021	Klebsiella pneumoniae
fig|573.5568.peg.1595	fliY_6	ABC transporter substrate-binding protein (Extracellular solute-binding family protein 3) (L-cystine-binding protein FliY) (Transporter substrate-binding domain-containing protein)	tr|A0A0J2GR72|A0A0J2GR72_KLEPN	267	267	267	100	100	100	unreviewed	0	0	1	267	1	267	0	542	Klebsiella pneumoniae
fig|573.5568.peg.1596	efe_1	2-Oxobutyrate oxidase, putative (2-oxoglutarate-dependent ethylene/succinate-forming enzyme (EC 1.13.12.19)) (Isopenicillin N synthase family oxygenase)	tr|A0A1L5DD48|A0A1L5DD48_KLEPN	355	355	355	100	100	100	unreviewed	0	0	1	355	1	355	0	729	Klebsiella pneumoniae
fig|573.5568.peg.1597		Sugar phosphate isomerase/epimerase family protein	tr|W8UGA2|W8UGA2_KLEPN	287	287	287	100	100	100	unreviewed	0	0	1	287	1	287	0	587	Klebsiella pneumoniae 30684/NJST258_2
fig|573.5568.peg.1598	gbh	Agmatinase (EC 3.5.3.11, EC 3.5.3.7)	tr|A0A2W0PMX3|A0A2W0PMX3_KLEPN	316	316	316	100	100	100	unreviewed	0	0	1	316	1	316	0	649	Klebsiella pneumoniae subsp. pneumoniae
fig|573.5568.peg.1599	cbl_2	HTH-type transcriptional regulator cbl (LysR family transcriptional regulator) (Transcriptional regulator GbuR)	tr|W9BE30|W9BE30_KLEPN	303	303	303	100	100	100	unreviewed	0	0	1	303	1	303	0	627	Klebsiella pneumoniae
fig|573.5568.peg.1600		Uncharacterized protein	tr|A0A3P2BHC7|A0A3P2BHC7_KLEPN	47	62	47	97.872	100	75.8065	unreviewed	1	0	1	47	16	62	1.36e-28	97.4	Klebsiella pneumoniae
fig|573.5568.peg.1601	nsrR_1	HTH-type transcriptional repressor NsrR (Transcriptional regulator) (Rrf2 family transcriptional regulator)	tr|A0A2U0LR32|A0A2U0LR32_KLEPN	159	159	159	100	100	100	unreviewed	0	0	1	159	1	159	3.19e-117	329	Klebsiella pneumoniae
fig|573.5568.peg.1602	oqxB	Efflux pump membrane transporter	tr|F8SSB0|F8SSB0_KLEPN	1050	1050	1050	100	100	100	unreviewed	0	0	1	1050	1	1050	0	2118	Klebsiella pneumoniae
fig|573.5568.peg.1603	oqxA	Efflux pump periplasmic linker BepF (OqxA) (OqxA_1_EU370913) (RND efflux system) (RND multidrug efflux membrane fusion protein)	tr|C5IZH0|C5IZH0_KLEPN	391	391	391	100	100	100	unreviewed	0	0	1	391	1	391	0	798	Klebsiella pneumoniae
fig|573.5568.peg.1604	rob_3	Right origin-binding protein	tr|A0A377XR85|A0A377XR85_KLEPN	121	136	121	100	100	88.9706	unreviewed	0	0	1	121	16	136	4.19e-87	251	Klebsiella pneumoniae
fig|573.5568.peg.1605		Flavin reductase like domain-containing protein	tr|W8UDR0|W8UDR0_KLEPN	190	244	190	100	100	77.8689	unreviewed	0	0	1	190	55	244	4.42e-142	397	Klebsiella pneumoniae 30684/NJST258_2
fig|573.5568.peg.1606		Uncharacterized protein	tr|A0A3S4GCZ0|A0A3S4GCZ0_KLEPN	55	55	55	96.364	100	100	unreviewed	2	0	1	55	1	55	2.26e-31	104	Klebsiella pneumoniae
fig|573.5568.peg.1607	dmlR_21	Transcription regulator protein of MDR efflux pump cluster	tr|A0A378ADG4|A0A378ADG4_KLEPO	294	294	294	100	100	100	unreviewed	0	0	1	294	1	294	0	607	Klebsiella pneumoniae subsp. ozaenae
fig|573.5568.peg.1608		Oxalate/formate antiporter	tr|W8VEW9|W8VEW9_KLEPN	266	266	266	100	100	100	unreviewed	0	0	1	266	1	266	0	543	Klebsiella pneumoniae 30684/NJST258_2
fig|573.5568.peg.1609		Uncharacterized protein	tr|W8UVZ1|W8UVZ1_KLEPN	516	518	516	100	100	99.6139	unreviewed	0	0	1	516	3	518	0	1066	Klebsiella pneumoniae 30684/NJST258_2
fig|573.5568.peg.1610	xerD_1	Phage integrase (Site-specific integrase)	tr|A0A0J2JXE9|A0A0J2JXE9_KLEPN	341	341	341	100	100	100	unreviewed	0	0	1	341	1	341	0	713	Klebsiella pneumoniae
fig|573.5568.peg.1611		Phage repressor protein cI	tr|A0A7Z7TJ66|A0A7Z7TJ66_KLEPN	134	134	134	100	100	100	unreviewed	0	0	1	134	1	134	1.6e-94	270	Klebsiella pneumoniae
fig|573.5568.peg.1612		APL protein	tr|W8UGB8|W8UGB8_KLEPN	68	80	68	100	100	85	unreviewed	0	0	1	68	13	80	2.51e-46	143	Klebsiella pneumoniae 30684/NJST258_2
fig|573.5568.peg.1613		Regulatory protein CII	tr|W8VEX3|W8VEX3_KLEPN	169	169	169	100	100	100	unreviewed	0	0	1	169	1	169	2.82e-125	350	Klebsiella pneumoniae 30684/NJST258_2
fig|573.5568.peg.1614		Prophage protein	tr|W8UVZ7|W8UVZ7_KLEPN	112	112	112	100	100	100	unreviewed	0	0	1	112	1	112	2.09e-79	230	Klebsiella pneumoniae 30684/NJST258_2
fig|573.5568.peg.1615		DUF2732 family protein	tr|W8UR34|W8UR34_KLEPN	77	94	77	100	100	81.9149	unreviewed	0	0	1	77	18	94	1.03e-49	153	Klebsiella pneumoniae 30684/NJST258_2
fig|573.5568.peg.1616	ybiI_1	TraR/DksA family transcriptional regulator	tr|A0A1Y5APX7|A0A1Y5APX7_KLEPN	75	75	75	100	100	100	unreviewed	0	0	1	75	1	75	8.66e-51	155	Klebsiella pneumoniae
fig|573.5568.peg.1617	dam_1	Site-specific DNA-methyltransferase (adenine-specific) (EC 2.1.1.72)	tr|A0A1Y5ACM9|A0A1Y5ACM9_KLEPN	283	283	283	100	100	100	unreviewed	0	0	1	283	1	283	0	593	Klebsiella pneumoniae
fig|573.5568.peg.1618		Replication gene A protein	tr|W8VEY7|W8VEY7_KLEPN	794	794	794	100	100	100	unreviewed	0	0	1	794	1	794	0	1652	Klebsiella pneumoniae 30684/NJST258_2
fig|573.5568.peg.1619		Levan regulatory protein	tr|W8UW22|W8UW22_KLEPN	62	62	62	100	100	100	unreviewed	0	0	1	62	1	62	7.08e-39	124	Klebsiella pneumoniae 30684/NJST258_2
fig|573.5568.peg.1620	dinI_1	DinI family protein (DinI-like family protein) (Tum protein)	tr|A0A1Y5ADN8|A0A1Y5ADN8_KLEPN	70	77	57	96.491	81.4286	74.026	unreviewed	2	0	1	57	1	57	1.28e-33	111	Klebsiella pneumoniae
fig|573.5568.peg.1621	tnp	Transposase (IS5-like element ISKpn26 family transposase) (IS5b transposase) (Putative transposase, IS4) (TnpA) (Transposase (Identified by ISEscan HMM)) (Transposase of IS5-like element)	tr|G9G286|G9G286_KLEPN	326	326	326	100	100	100	unreviewed	0	0	1	326	1	326	0	683	Klebsiella pneumoniae
fig|573.5568.peg.1622		Uncharacterized protein	tr|W8UDW1|W8UDW1_KLEPN	227	227	227	100	100	100	unreviewed	0	0	1	227	1	227	1.53e-166	459	Klebsiella pneumoniae 30684/NJST258_2
fig|573.5568.peg.1623		Uncharacterized protein	tr|W8UGF9|W8UGF9_KLEPN	359	359	359	100	100	100	unreviewed	0	0	1	359	1	359	0	733	Klebsiella pneumoniae 30684/NJST258_2
fig|573.5568.peg.1624		Uncharacterized protein	tr|W8VEZ3|W8VEZ3_KLEPN	333	333	333	100	100	100	unreviewed	0	0	1	333	1	333	0	691	Klebsiella pneumoniae 30684/NJST258_2
fig|573.5568.peg.1625		Phage portal protein	tr|W8UDX0|W8UDX0_KLEPN	347	348	347	100	100	99.7126	unreviewed	0	0	1	347	2	348	0	724	Klebsiella pneumoniae 30684/NJST258_2
fig|573.5568.peg.1626		Terminase, ATPase subunit	tr|W8UGG3|W8UGG3_KLEPN	584	587	584	99.829	100	99.4889	unreviewed	1	0	1	584	4	587	0	1222	Klebsiella pneumoniae 30684/NJST258_2
fig|573.5568.peg.1627		Presumed capsid scaffolding protein	tr|W8VEZ6|W8VEZ6_KLEPN	277	277	277	100	100	100	unreviewed	0	0	1	277	1	277	0	569	Klebsiella pneumoniae 30684/NJST258_2
fig|573.5568.peg.1628		Major capsid protein	tr|W8UW42|W8UW42_KLEPN	350	350	350	100	100	100	unreviewed	0	0	1	350	1	350	0	717	Klebsiella pneumoniae 30684/NJST258_2
fig|573.5568.peg.1629		Terminase, endonuclease subunit	tr|W8UR84|W8UR84_KLEPN	217	217	217	100	100	100	unreviewed	0	0	1	217	1	217	7.61e-158	437	Klebsiella pneumoniae 30684/NJST258_2
fig|573.5568.peg.1630		Head completion/stabilization protein	tr|W8UDX4|W8UDX4_KLEPN	154	154	154	100	100	100	unreviewed	0	0	1	154	1	154	1.76e-114	322	Klebsiella pneumoniae 30684/NJST258_2
fig|573.5568.peg.1631		Tail protein X	tr|W8UGG8|W8UGG8_KLEPN	67	67	67	100	100	100	unreviewed	0	0	1	67	1	67	4.19e-45	140	Klebsiella pneumoniae 30684/NJST258_2
fig|573.5568.peg.1632		Extracellular secretory protein	tr|W8VF00|W8VF00_KLEPN	71	72	71	100	100	98.6111	unreviewed	0	0	1	71	2	72	2.28e-47	146	Klebsiella pneumoniae 30684/NJST258_2
fig|573.5568.peg.1633	rrrD_2	Lysozyme (EC 3.2.1.17)	tr|A0A2U0NI83|A0A2U0NI83_KLEPN	169	169	169	92.308	100	100	unreviewed	13	0	1	169	1	169	3.07e-115	325	Klebsiella pneumoniae
fig|573.5568.peg.1634		Lysozyme (EC 3.2.1.17)	tr|W8UR91|W8UR91_KLEPN	127	127	127	100	100	100	unreviewed	0	0	1	127	1	127	4.06e-87	251	Klebsiella pneumoniae 30684/NJST258_2
fig|573.5568.peg.1635		Protein LYSB	tr|W8UDX8|W8UDX8_KLEPN	142	142	142	100	100	100	unreviewed	0	0	1	142	1	142	6.35e-99	281	Klebsiella pneumoniae 30684/NJST258_2
fig|573.5568.peg.1636		Tail completion protein R	tr|W8UGH4|W8UGH4_KLEPN	140	140	140	100	100	100	unreviewed	0	0	1	140	1	140	5.31e-101	286	Klebsiella pneumoniae 30684/NJST258_2
fig|573.5568.peg.1637		Tail completion protein S	tr|W8VF02|W8VF02_KLEPN	148	148	148	100	100	100	unreviewed	0	0	1	148	1	148	1.76e-105	299	Klebsiella pneumoniae 30684/NJST258_2
fig|573.5568.peg.1638		Apea-like HEPN domain-containing protein	tr|W8UW50|W8UW50_KLEPN	288	288	288	100	100	100	unreviewed	0	0	1	288	1	288	0	594	Klebsiella pneumoniae 30684/NJST258_2
fig|573.5568.peg.1639		Baseplate assembly protein V	tr|W8UR96|W8UR96_KLEPN	190	190	190	100	100	100	unreviewed	0	0	1	190	1	190	3.81e-140	390	Klebsiella pneumoniae 30684/NJST258_2
fig|573.5568.peg.1640		Baseplate assembly protein W	tr|W8UDY2|W8UDY2_KLEPN	120	120	120	100	100	100	unreviewed	0	0	1	120	1	120	1.09e-83	241	Klebsiella pneumoniae 30684/NJST258_2
fig|573.5568.peg.1641		Baseplate assembly protein J	tr|W8UGH9|W8UGH9_KLEPN	302	302	302	100	100	100	unreviewed	0	0	1	302	1	302	0	602	Klebsiella pneumoniae 30684/NJST258_2
fig|573.5568.peg.1642		Phage tail protein I	tr|A0A1Y5AFR8|A0A1Y5AFR8_KLEPN	223	223	223	100	100	100	unreviewed	0	0	1	223	1	223	7.34e-167	460	Klebsiella pneumoniae
fig|573.5568.peg.1643		Spore coat protein CotH	tr|W8UW53|W8UW53_KLEPN	649	690	649	100	100	94.058	unreviewed	0	0	1	649	42	690	0	1351	Klebsiella pneumoniae 30684/NJST258_2
fig|573.5568.peg.1644		Tail fiber protein	tr|W8UR99|W8UR99_KLEPN	372	372	372	100	100	100	unreviewed	0	0	1	372	1	372	0	765	Klebsiella pneumoniae 30684/NJST258_2
fig|573.5568.peg.1645		Putative tail fiber protein	tr|W8UDY6|W8UDY6_KLEPN	357	357	357	100	100	100	unreviewed	0	0	1	357	1	357	0	736	Klebsiella pneumoniae 30684/NJST258_2
fig|573.5568.peg.1646	gpFI	Prophage major tail sheath protein	tr|A0A9Q9PIX2|A0A9Q9PIX2_KLEPN	390	390	390	96.923	100	100	unreviewed	12	0	1	390	1	390	0	783	Klebsiella pneumoniae
fig|573.5568.peg.1647		Phage major tail protein	tr|W8VF08|W8VF08_KLEPN	171	171	171	100	100	100	unreviewed	0	0	1	171	1	171	7.49e-124	347	Klebsiella pneumoniae 30684/NJST258_2
fig|573.5568.peg.1648		Phage protein	tr|W8UW57|W8UW57_KLEPN	99	99	99	100	100	100	unreviewed	0	0	1	99	1	99	4.85e-65	192	Klebsiella pneumoniae 30684/NJST258_2
fig|573.5568.peg.1649		Phage tail protein	tr|W8UXN1|W8UXN1_KLEPN	39	39	39	100	100	100	unreviewed	0	0	1	39	1	39	7.68e-23	82	Klebsiella pneumoniae 30684/NJST258_2
fig|573.5568.peg.1650		Phage tail protein	tr|W8UDZ0|W8UDZ0_KLEPN	876	876	876	100	100	100	unreviewed	0	0	1	876	1	876	0	1764	Klebsiella pneumoniae 30684/NJST258_2
fig|573.5568.peg.1651		Phage tail protein	tr|W8UGI7|W8UGI7_KLEPN	161	161	161	100	100	100	unreviewed	0	0	1	161	1	161	1.19e-116	328	Klebsiella pneumoniae 30684/NJST258_2
fig|573.5568.peg.1652		Gene D protein	tr|W8VF10|W8VF10_KLEPN	364	364	364	100	100	100	unreviewed	0	0	1	364	1	364	0	744	Klebsiella pneumoniae 30684/NJST258_2
fig|573.5568.peg.1653		Lipoprotein	tr|W8URA6|W8URA6_KLEPN	125	131	125	100	100	95.4198	unreviewed	0	0	1	125	7	131	9.42e-91	260	Klebsiella pneumoniae 30684/NJST258_2
fig|573.5568.peg.1654	smpB	SsrA-binding protein (Small protein B)	sp|B5XVJ3|SSRP_KLEP3	160	160	160	100	100	100	reviewed	0	0	1	160	1	160	4.47e-118	332	Klebsiella pneumoniae (strain 342)
fig|573.5568.peg.1655	ratA	Oligoketide cyclase/lipid transport protein (Ribosome association toxin RatA)	tr|A0A1S0WBC2|A0A1S0WBC2_KLEPN	145	145	145	100	100	100	unreviewed	0	0	1	145	1	145	1.25e-106	301	Klebsiella pneumoniae
fig|573.5568.peg.1656	rnfH	Protein RnfH	sp|B5XVJ5|RNFH_KLEP3	96	96	96	98.958	100	100	reviewed	1	0	1	96	1	96	2.14e-64	191	Klebsiella pneumoniae (strain 342)
fig|573.5568.peg.1657	bamE	Outer membrane protein assembly factor BamE	tr|W8UDZ7|W8UDZ7_KLEPN	113	113	113	100	100	100	unreviewed	0	0	1	113	1	113	1.61e-81	235	Klebsiella pneumoniae 30684/NJST258_2
fig|573.5568.peg.1658	recN	DNA repair protein RecN (Recombination protein N)	tr|A0A3N0KS48|A0A3N0KS48_KLEPN	553	553	553	100	100	100	unreviewed	0	0	1	553	1	553	0	1124	Klebsiella pneumoniae subsp. pneumoniae
fig|573.5568.peg.1659	nadK	NAD kinase (EC 2.7.1.23) (ATP-dependent NAD kinase)	sp|B5XVJ8|NADK_KLEP3	292	292	292	100	100	100	reviewed	0	0	1	292	1	292	0	607	Klebsiella pneumoniae (strain 342)
fig|573.5568.peg.1660	grpE	Protein GrpE (HSP-70 cofactor)	sp|A6TCM1|GRPE_KLEP7	196	196	196	99.49	100	100	reviewed	1	0	1	196	1	196	2.48e-139	388	Klebsiella pneumoniae subsp. pneumoniae (strain ATCC 700721 / MGH 78578)
fig|573.5568.peg.1661	yfjD	DUF21 domain-containing protein (Hemolysin C) (Hemolysins related proteins containing CBS domains) (HlyC/CorC family transporter) (Magnesium/cobalt efflux protein) (Mg2+ and Co2+ transporter CorB)	tr|W9B3Y5|W9B3Y5_KLEPN	428	428	428	100	100	100	unreviewed	0	0	1	428	1	428	0	861	Klebsiella pneumoniae
fig|573.5568.peg.1662	ypjD	Cytochrome c assembly protein domain-containing protein	tr|A6TCL9|A6TCL9_KLEP7	263	263	263	100	100	100	unreviewed	0	0	1	263	1	263	0	527	Klebsiella pneumoniae subsp. pneumoniae (strain ATCC 700721 / MGH 78578)
fig|573.5568.peg.1663	ffh	Signal recognition particle protein (EC 3.6.5.4) (Fifty-four homolog)	tr|W8UGJ9|W8UGJ9_KLEPN	454	486	454	100	100	93.4156	unreviewed	0	0	1	454	33	486	0	913	Klebsiella pneumoniae 30684/NJST258_2
fig|573.5568.peg.1664	rpsP	Small ribosomal subunit protein bS16 (30S ribosomal protein S16)	sp|A6TCL7|RS16_KLEP7	82	82	82	100	100	100	reviewed	0	0	1	82	1	82	2.3e-55	167	Klebsiella pneumoniae subsp. pneumoniae (strain ATCC 700721 / MGH 78578)
fig|573.5568.peg.1665	rimM	Ribosome maturation factor RimM	sp|A6TCL6|RIMM_KLEP7	182	182	182	100	100	100	reviewed	0	0	1	182	1	182	1.75e-134	375	Klebsiella pneumoniae subsp. pneumoniae (strain ATCC 700721 / MGH 78578)
fig|573.5568.peg.1666	trmD	tRNA (guanine-N(1)-)-methyltransferase (EC 2.1.1.228) (M1G-methyltransferase) (tRNA [GM37] methyltransferase)	sp|A6TCL5|TRMD_KLEP7	255	255	255	99.608	100	100	reviewed	1	0	1	255	1	255	0	524	Klebsiella pneumoniae subsp. pneumoniae (strain ATCC 700721 / MGH 78578)
fig|573.5568.peg.1667	rplS	Large ribosomal subunit protein bL19 (50S ribosomal protein L19)	sp|B5XVK6|RL19_KLEP3	115	115	115	100	100	100	reviewed	0	0	1	115	1	115	2.66e-80	232	Klebsiella pneumoniae (strain 342)
fig|573.5568.peg.1668		DUF2946 domain-containing protein	tr|W8UW75|W8UW75_KLEPN	152	152	152	100	100	100	unreviewed	0	0	1	152	1	152	1.91e-108	306	Klebsiella pneumoniae 30684/NJST258_2
fig|573.5568.peg.1669		Sulfite reductase [nadph] flavoprotein alpha-component (EC 1.8.1.2)	tr|W8URC0|W8URC0_KLEPN	456	456	456	100	100	100	unreviewed	0	0	1	456	1	456	0	916	Klebsiella pneumoniae 30684/NJST258_2
fig|573.5568.peg.1670	rmpM	Integral membrane protein YfiB	tr|A0A377W1F8|A0A377W1F8_KLEPN	160	194	137	98.54	85.625	70.6186	unreviewed	2	0	1	137	1	137	8.3e-99	284	Klebsiella pneumoniae
fig|573.5568.peg.1671	yfiN	Diguanylate cyclase (EC 2.7.7.65) (Diguanylate cyclase YfiN) (GGDEF domain-containing protein)	tr|G3FT03|G3FT03_KLEPN	407	407	407	100	100	100	unreviewed	0	0	1	407	1	407	0	827	Klebsiella pneumoniae
fig|573.5568.peg.1672	yfiR	YfiR family protein	tr|A6TCK9|A6TCK9_KLEP7	169	177	169	100	100	95.4802	unreviewed	0	0	1	169	9	177	8.23e-125	350	Klebsiella pneumoniae subsp. pneumoniae (strain ATCC 700721 / MGH 78578)
fig|573.5568.peg.1673	aroF	Phospho-2-dehydro-3-deoxyheptonate aldolase (EC 2.5.1.54)	tr|R4YD45|R4YD45_KLEPR	356	356	356	100	100	100	unreviewed	0	0	1	356	1	356	0	741	Klebsiella pneumoniae subsp. rhinoscleromatis SB3432
fig|573.5568.peg.1674	tyrA	T-protein	tr|A6TCK7|A6TCK7_KLEP7	373	373	373	100	100	100	unreviewed	0	0	1	373	1	373	0	761	Klebsiella pneumoniae subsp. pneumoniae (strain ATCC 700721 / MGH 78578)
fig|573.5568.peg.1675	gnl_1	SMP-30/gluconolactonase/LRE family protein (EC 3.1.1.17)	tr|A0A1S0WBA5|A0A1S0WBA5_KLEPN	290	290	290	99.31	100	100	unreviewed	2	0	1	290	1	290	0	597	Klebsiella pneumoniae
fig|573.5568.peg.1676	pheA	Bifunctional chorismate mutase/prephenate dehydratase (EC 4.2.1.51) (EC 5.4.99.5) (Chorismate mutase-prephenate dehydratase) (p-protein)	tr|A6TCK5|A6TCK5_KLEP7	386	386	386	100	100	100	unreviewed	0	0	1	386	1	386	0	800	Klebsiella pneumoniae subsp. pneumoniae (strain ATCC 700721 / MGH 78578)
fig|573.5568.peg.1677	yhbH	YhbH protein	tr|R4YAF6|R4YAF6_KLEPR	111	111	111	100	100	100	unreviewed	0	0	1	111	1	111	2.75e-79	229	Klebsiella pneumoniae subsp. rhinoscleromatis SB3432
fig|573.5568.peg.1678	bamD	Outer membrane protein assembly factor BamD	tr|W8UW82|W8UW82_KLEPN	245	245	245	100	100	100	unreviewed	0	0	1	245	1	245	0	506	Klebsiella pneumoniae 30684/NJST258_2
fig|573.5568.peg.1679	rluD	Pseudouridine synthase (EC 5.4.99.-)	tr|R4Y6E4|R4Y6E4_KLEPR	326	326	326	100	100	100	unreviewed	0	0	1	326	1	326	0	662	Klebsiella pneumoniae subsp. rhinoscleromatis SB3432
fig|573.5568.peg.1680	yfiH	Purine nucleoside phosphorylase	tr|R4Y629|R4Y629_KLEPR	243	245	243	100	100	99.1837	unreviewed	0	0	1	243	3	245	0	505	Klebsiella pneumoniae subsp. rhinoscleromatis SB3432
fig|573.5568.peg.1681	clpB	Chaperone protein ClpB	tr|W9B407|W9B407_KLEPN	857	857	857	100	100	100	unreviewed	0	0	1	857	1	857	0	1734	Klebsiella pneumoniae
fig|573.5568.peg.1682		Uncharacterized protein	tr|A0A0H3GWW2|A0A0H3GWW2_KLEPH	37	37	37	100	100	100	unreviewed	0	0	1	37	1	37	3.43e-21	77.8	Klebsiella pneumoniae subsp. pneumoniae (strain HS11286)
fig|573.5568.peg.1683	kgtP_2	Alpha-ketoglutarate permease (Alpha-ketoglutarate transporter) (MFS transporter)	tr|A0A1C1DJ78|A0A1C1DJ78_KLEPN	432	432	432	100	100	100	unreviewed	0	0	1	432	1	432	0	867	Klebsiella pneumoniae
fig|573.5568.peg.1684	yfiM	YfiM family lipoprotein	tr|A6TCJ8|A6TCJ8_KLEP7	107	107	107	100	100	100	unreviewed	0	0	1	107	1	107	2.3e-74	217	Klebsiella pneumoniae subsp. pneumoniae (strain ATCC 700721 / MGH 78578)
fig|573.5568.peg.1685	pssA	CDP-diacylglycerol--serine O-phosphatidyltransferase (EC 2.7.8.8) (Phosphatidylserine synthase)	tr|A0A3F3B255|A0A3F3B255_KLEPN	451	451	451	100	100	100	unreviewed	0	0	1	451	1	451	0	929	Klebsiella pneumoniae subsp. pneumoniae
fig|573.5568.peg.1686	pat	Protein lysine acetyltransferase	tr|A0A844PS89|A0A844PS89_KLEPN	886	886	886	100	100	100	unreviewed	0	0	1	886	1	886	0	1807	Klebsiella pneumoniae subsp. pneumoniae
fig|573.5568.peg.1687	tapT	tRNA-uridine aminocarboxypropyltransferase (EC 2.5.1.25)	tr|W9BQ16|W9BQ16_KLEPN	232	232	232	100	100	100	unreviewed	0	0	1	232	1	232	4.08e-173	476	Klebsiella pneumoniae
fig|573.5568.peg.1688	trxC	TrxC protein	tr|R4Y6J2|R4Y6J2_KLEPR	141	141	141	100	100	100	unreviewed	0	0	1	141	1	141	6.02e-103	291	Klebsiella pneumoniae subsp. rhinoscleromatis SB3432
fig|573.5568.peg.1689	yfiF	YfiF protein	tr|R4YAH0|R4YAH0_KLEPR	361	362	361	100	100	99.7238	unreviewed	0	0	1	361	2	362	0	738	Klebsiella pneumoniae subsp. rhinoscleromatis SB3432
fig|573.5568.peg.1690	ung	Uracil-DNA glycosylase (UDG) (EC 3.2.2.27)	sp|A6TCJ2|UNG_KLEP7	229	229	229	100	100	100	reviewed	0	0	1	229	1	229	3.57e-173	476	Klebsiella pneumoniae subsp. pneumoniae (strain ATCC 700721 / MGH 78578)
fig|573.5568.peg.1691	grcA	Autonomous glycyl radical cofactor	sp|B5XNF9|GRCA_KLEP3	127	127	127	100	100	100	reviewed	0	0	1	127	1	127	1.14e-91	262	Klebsiella pneumoniae (strain 342)
fig|573.5568.peg.1692	srmB	ATP-dependent RNA helicase SrmB (EC 3.6.4.13)	tr|W8VF35|W8VF35_KLEPN	443	443	443	100	100	100	unreviewed	0	0	1	443	1	443	0	905	Klebsiella pneumoniae 30684/NJST258_2
fig|573.5568.peg.1693		tRNA1(Val) (adenine(37)-N6)-methyltransferase (EC 2.1.1.223) (tRNA m6A37 methyltransferase)	sp|A6TCI9|TRMN6_KLEP7	245	245	245	100	100	100	reviewed	0	0	1	245	1	245	0	506	Klebsiella pneumoniae subsp. pneumoniae (strain ATCC 700721 / MGH 78578)
fig|573.5568.peg.1694	nadB	L-aspartate oxidase (EC 1.4.3.16)	tr|W9BC73|W9BC73_KLEPN	539	539	539	100	100	100	unreviewed	0	0	1	539	1	539	0	1114	Klebsiella pneumoniae
fig|573.5568.peg.1695	rpoE	RpoE protein	tr|R4YD65|R4YD65_KLEPR	191	191	191	100	100	100	unreviewed	0	0	1	191	1	191	2.37e-140	390	Klebsiella pneumoniae subsp. rhinoscleromatis SB3432
fig|573.5568.peg.1696	rseA	Anti-sigma-E factor RseA (Regulator of SigE) (Sigma-E anti-sigma factor RseA) (Sigma-E factor negative regulatory protein)	tr|R4Y6F5|R4Y6F5_KLEPR	216	216	216	100	100	100	unreviewed	0	0	1	216	1	216	3.67e-160	442	Klebsiella pneumoniae subsp. rhinoscleromatis SB3432
fig|573.5568.peg.1697	rseB	Anti-sigma E factor (sigma-E factor regulatory protein RseB)	tr|W9BQ14|W9BQ14_KLEPN	318	318	318	100	100	100	unreviewed	0	0	1	318	1	318	0	645	Klebsiella pneumoniae
fig|573.5568.peg.1698	rseC	RseC protein	tr|R4Y6J8|R4Y6J8_KLEPR	159	159	159	100	100	100	unreviewed	0	0	1	159	1	159	3.11e-113	319	Klebsiella pneumoniae subsp. rhinoscleromatis SB3432
fig|573.5568.peg.1699		Transposase	tr|A0A9P2WB06|A0A9P2WB06_KLEPN	50	50	50	100	100	100	unreviewed	0	0	1	50	1	50	4.69e-33	108	Klebsiella pneumoniae subsp. pneumoniae WGLW5
fig|573.5568.peg.1700	lepA	Elongation factor 4 (EF-4) (EC 3.6.5.n1) (Ribosomal back-translocase LepA)	sp|A6TCI3|LEPA_KLEP7	599	599	599	100	100	100	reviewed	0	0	1	599	1	599	0	1233	Klebsiella pneumoniae subsp. pneumoniae (strain ATCC 700721 / MGH 78578)
fig|573.5568.peg.1701	lepB	Signal peptidase I (EC 3.4.21.89)	tr|R4YD68|R4YD68_KLEPR	324	324	324	100	100	100	unreviewed	0	0	1	324	1	324	0	668	Klebsiella pneumoniae subsp. rhinoscleromatis SB3432
fig|573.5568.peg.1702	rnc	Ribonuclease 3 (EC 3.1.26.3) (Ribonuclease III) (RNase III)	sp|B5XNH0|RNC_KLEP3	226	226	226	100	100	100	reviewed	0	0	1	226	1	226	8.75e-168	462	Klebsiella pneumoniae (strain 342)
fig|573.5568.peg.1703	era	GTPase Era	sp|A6TCI0|ERA_KLEP7	301	301	301	100	100	100	reviewed	0	0	1	301	1	301	0	620	Klebsiella pneumoniae subsp. pneumoniae (strain ATCC 700721 / MGH 78578)
fig|573.5568.peg.1704	recO	DNA repair protein RecO (Recombination protein O)	sp|A6TCH9|RECO_KLEP7	245	245	245	100	100	100	reviewed	0	0	1	245	1	245	0	501	Klebsiella pneumoniae subsp. pneumoniae (strain ATCC 700721 / MGH 78578)
fig|573.5568.peg.1705	pdxJ	Pyridoxine 5'-phosphate synthase (PNP synthase) (EC 2.6.99.2)	tr|W8UGN8|W8UGN8_KLEPN	243	243	243	100	100	100	unreviewed	0	0	1	243	1	243	2.02e-178	491	Klebsiella pneumoniae 30684/NJST258_2
fig|573.5568.peg.1706	acpS	Holo-[acyl-carrier-protein] synthase (Holo-ACP synthase) (EC 2.7.8.7) (4'-phosphopantetheinyl transferase AcpS)	sp|A6TCH7|ACPS_KLEP7	126	126	126	100	100	100	reviewed	0	0	1	126	1	126	2.03e-89	256	Klebsiella pneumoniae subsp. pneumoniae (strain ATCC 700721 / MGH 78578)
fig|573.5568.peg.1707	yfhL	4Fe-4S dicluster domain-containing protein (4Fe-4S ferredoxin) (Ferredoxin-like protein YfhL) (YfhL family 4Fe-4S dicluster ferredoxin)	tr|A0A1C1H7K6|A0A1C1H7K6_KLEPN	86	86	86	100	100	100	unreviewed	0	0	1	86	1	86	4.37e-60	179	Klebsiella pneumoniae
fig|573.5568.peg.1708	murR	HTH-type transcriptional regulator MurR (MurR/RpiR family transcriptional regulator) (Sialic acid utilization regulator)	tr|A0A1C1SB10|A0A1C1SB10_KLEPN	282	282	282	100	100	100	unreviewed	0	0	1	282	1	282	0	578	Klebsiella pneumoniae
fig|573.5568.peg.1709	yfhb	Acid phosphatase AphA (HAD hydrolase, family IF) (HAD superfamily (Subfamily IF) hydrolase, YfhB) (Phosphatidylglycerophosphatase C (EC 3.1.3.27))	tr|W9BBE9|W9BBE9_KLEPN	211	211	211	100	100	100	unreviewed	0	0	1	211	1	211	7.64e-155	429	Klebsiella pneumoniae
fig|573.5568.peg.1710	tadA	tRNA-specific adenosine deaminase (EC 3.5.4.33)	tr|A0A1E3F9H5|A0A1E3F9H5_KLEPN	169	169	169	100	100	100	unreviewed	0	0	1	169	1	169	4.05e-125	350	Klebsiella pneumoniae
fig|573.5568.peg.1711	mltF	Membrane-bound lytic murein transglycosylase F (EC 4.2.2.n1) (Murein lyase F)	sp|A6TCH2|MLTF_KLEP7	538	511	511	99.609	94.9814	100	reviewed	2	0	28	538	1	511	0	1050	Klebsiella pneumoniae subsp. pneumoniae (strain ATCC 700721 / MGH 78578)
fig|573.5568.peg.1712	purL	Phosphoribosylformylglycinamidine synthase (FGAM synthase) (FGAMS) (EC 6.3.5.3) (Formylglycinamide ribonucleotide amidotransferase) (FGAR amidotransferase) (FGAR-AT)	tr|W8UWB3|W8UWB3_KLEPN	1295	1295	1295	100	100	100	unreviewed	0	0	1	1295	1	1295	0	2669	Klebsiella pneumoniae 30684/NJST258_2
fig|573.5568.peg.1713	glrK	histidine kinase (EC 2.7.13.3)	tr|A0A0W8AUH0|A0A0W8AUH0_KLEPN	473	473	473	100	100	100	unreviewed	0	0	1	473	1	473	0	964	Klebsiella pneumoniae
fig|573.5568.peg.1714	qseG	Alpha helix protein (Two-component system QseEF-associated lipoprotein QseG)	tr|A0A5B1T9N5|A0A5B1T9N5_KLEPN	228	235	228	100	100	97.0213	unreviewed	0	0	1	228	8	235	2.11e-168	464	Klebsiella pneumoniae
fig|573.5568.peg.1715	yfhA	2-component transcriptional regulator	tr|A6TCG8|A6TCG8_KLEP7	445	445	445	100	100	100	unreviewed	0	0	1	445	1	445	0	905	Klebsiella pneumoniae subsp. pneumoniae (strain ATCC 700721 / MGH 78578)
fig|573.5568.peg.1716	glnB	GlnB protein	tr|R4YD83|R4YD83_KLEPR	112	112	112	100	100	100	unreviewed	0	0	1	112	1	112	1.59e-74	218	Klebsiella pneumoniae subsp. rhinoscleromatis SB3432
fig|573.5568.peg.1717	hmp	Flavohemoprotein (Flavohemoglobin) (Hemoglobin-like protein) (Nitric oxide dioxygenase) (NO oxygenase) (NOD) (EC 1.14.12.17)	tr|W8UWB8|W8UWB8_KLEPN	396	396	396	100	100	100	unreviewed	0	0	1	396	1	396	0	824	Klebsiella pneumoniae 30684/NJST258_2
fig|573.5568.peg.1718	glyA	Serine hydroxymethyltransferase (SHMT) (Serine methylase) (EC 2.1.2.1)	sp|A6TCG5|GLYA_KLEP7	417	417	417	100	100	100	reviewed	0	0	1	417	1	417	0	863	Klebsiella pneumoniae subsp. pneumoniae (strain ATCC 700721 / MGH 78578)
fig|573.5568.peg.1719	yphA	Inner membrane protein YphA	tr|A0A378ARK7|A0A378ARK7_KLEPN	155	155	155	100	100	100	unreviewed	0	0	1	155	1	155	8.93e-110	310	Klebsiella pneumoniae subsp. pneumoniae
fig|573.5568.peg.1720	mlc_1	N-acetylglucosamine repressor (NAGC-like transcriptional regulator) (ROK family protein) (ROK family transcriptional regulator)	tr|A0A1L5H866|A0A1L5H866_KLEPN	398	398	398	100	100	100	unreviewed	0	0	1	398	1	398	0	826	Klebsiella pneumoniae
fig|573.5568.peg.1721	yphG	DUF5107 domain-containing protein (Lipopolysaccharide assembly protein B) (Transferase)	tr|A0A2V3KGG9|A0A2V3KGG9_KLEPN	1091	1091	1091	100	100	100	unreviewed	0	0	1	1091	1	1091	0	2261	Klebsiella pneumoniae
fig|573.5568.peg.1722	xylE_2	Putative general substrate transporter (Sugar porter family MFS transporter) (Sugar transporter)	tr|A0A2W0JDA1|A0A2W0JDA1_KLEPN	478	478	478	100	100	100	unreviewed	0	0	1	478	1	478	0	957	Klebsiella pneumoniae subsp. pneumoniae
fig|573.5568.peg.1723	galM_2	Aldose 1-epimerase (EC 5.1.3.3) (Aldose epimerase)	tr|A0A1C1DJ48|A0A1C1DJ48_KLEPN	277	277	277	100	100	100	unreviewed	0	0	1	277	1	277	0	575	Klebsiella pneumoniae
fig|573.5568.peg.1724	hcaT	3-phenylpropionate MFS transporter (3-phenylpropionic acid transporter)	tr|A0A2U0LWM3|A0A2U0LWM3_KLEPN	378	378	378	100	100	100	unreviewed	0	0	1	378	1	378	0	743	Klebsiella pneumoniae
fig|573.5568.peg.1725	csiE	Stationary phase inducible protein CsiE	tr|W9BIC4|W9BIC4_KLEPN	425	425	425	99.765	100	100	unreviewed	1	0	1	425	1	425	0	867	Klebsiella pneumoniae
fig|573.5568.peg.1726	ycjP	Transport protein (ABC superfamily, membrane)	tr|A6TCF7|A6TCF7_KLEP7	212	199	199	100	93.8679	100	unreviewed	0	0	14	212	1	199	1.11e-149	415	Klebsiella pneumoniae subsp. pneumoniae (strain ATCC 700721 / MGH 78578)
fig|573.5568.peg.1727	yohM	Nickel/cobalt efflux system	tr|A6TCF6|A6TCF6_KLEP7	326	326	326	98.773	100	100	unreviewed	4	0	1	326	1	326	0	617	Klebsiella pneumoniae subsp. pneumoniae (strain ATCC 700721 / MGH 78578)
fig|573.5568.peg.1728	ynfA	Uncharacterized protein	tr|A6TCF5|A6TCF5_KLEP7	278	278	278	98.921	100	100	unreviewed	3	0	1	278	1	278	0	546	Klebsiella pneumoniae subsp. pneumoniae (strain ATCC 700721 / MGH 78578)
fig|573.5568.peg.1729	suhB	Inositol-1-monophosphatase (EC 3.1.3.25)	tr|A6TCF4|A6TCF4_KLEP7	267	267	267	100	100	100	unreviewed	0	0	1	267	1	267	0	556	Klebsiella pneumoniae subsp. pneumoniae (strain ATCC 700721 / MGH 78578)
fig|573.5568.peg.1730	trmJ	tRNA (cytidine/uridine-2'-O-)-methyltransferase TrmJ (EC 2.1.1.200) (tRNA (cytidine(32)/uridine(32)-2'-O)-methyltransferase) (tRNA Cm32/Um32 methyltransferase)	sp|A6TCF3|TRMJ_KLEP7	244	244	244	100	100	100	reviewed	0	0	1	244	1	244	0	504	Klebsiella pneumoniae subsp. pneumoniae (strain ATCC 700721 / MGH 78578)
fig|573.5568.peg.1731	iscR	HTH-type transcriptional regulator IscR	sp|A6TCF2|ISCR_KLEP7	163	163	163	100	100	100	reviewed	0	0	1	163	1	163	5.61e-118	332	Klebsiella pneumoniae subsp. pneumoniae (strain ATCC 700721 / MGH 78578)
fig|573.5568.peg.1732	iscS	Cysteine desulfurase IscS (EC 2.8.1.7)	sp|A6TCF1|ISCS_KLEP7	404	404	404	100	100	100	reviewed	0	0	1	404	1	404	0	837	Klebsiella pneumoniae subsp. pneumoniae (strain ATCC 700721 / MGH 78578)
fig|573.5568.peg.1733	iscU	Iron-sulfur cluster assembly scaffold protein IscU	tr|R4YAK8|R4YAK8_KLEPR	128	128	128	100	100	100	unreviewed	0	0	1	128	1	128	1.03e-91	262	Klebsiella pneumoniae subsp. rhinoscleromatis SB3432
fig|573.5568.peg.1734	iscA	Iron-binding protein IscA (Iron-sulfur cluster assembly protein)	sp|A6TCE9|ISCA_KLEP7	107	107	107	100	100	100	reviewed	0	0	1	107	1	107	7.6e-74	215	Klebsiella pneumoniae subsp. pneumoniae (strain ATCC 700721 / MGH 78578)
fig|573.5568.peg.1735	hscB	Co-chaperone protein HscB (Hsc20)	sp|A6TCE8|HSCB_KLEP7	171	171	171	99.415	100	100	reviewed	1	0	1	171	1	171	3.41e-122	343	Klebsiella pneumoniae subsp. pneumoniae (strain ATCC 700721 / MGH 78578)
fig|573.5568.peg.1736	hscA	Chaperone protein HscA (Hsc66)	sp|A6TCE7|HSCA_KLEP7	616	616	616	99.838	100	100	reviewed	1	0	1	616	1	616	0	1229	Klebsiella pneumoniae subsp. pneumoniae (strain ATCC 700721 / MGH 78578)
fig|573.5568.peg.1737	fdx	2Fe-2S ferredoxin	tr|R4Y6M5|R4Y6M5_KLEPR	111	111	111	100	100	100	unreviewed	0	0	1	111	1	111	3.8e-78	227	Klebsiella pneumoniae subsp. rhinoscleromatis SB3432
fig|573.5568.peg.1738	iscX	Protein IscX	tr|R4YAL3|R4YAL3_KLEPR	66	66	66	100	100	100	unreviewed	0	0	1	66	1	66	2.77e-43	135	Klebsiella pneumoniae subsp. rhinoscleromatis SB3432
fig|573.5568.peg.1739	pepB	Peptidase B (EC 3.4.11.23) (Aminopeptidase B)	sp|A6TCE4|PEPB_KLEP7	428	428	428	100	100	100	reviewed	0	0	1	428	1	428	0	879	Klebsiella pneumoniae subsp. pneumoniae (strain ATCC 700721 / MGH 78578)
fig|573.5568.peg.1740	sseB	Enhanced serine sensitivity protein SseB	tr|W9BIB6|W9BIB6_KLEPN	258	258	258	100	100	100	unreviewed	0	0	1	258	1	258	0	524	Klebsiella pneumoniae
fig|573.5568.peg.1741		Uncharacterized protein	tr|W8URI4|W8URI4_KLEPN	280	287	280	100	100	97.561	unreviewed	0	0	1	280	8	287	0	555	Klebsiella pneumoniae 30684/NJST258_2
fig|573.5568.peg.1742	sseA	Sulfurtransferase	tr|A6TCE0|A6TCE0_KLEP7	285	285	285	100	100	100	unreviewed	0	0	1	285	1	285	0	578	Klebsiella pneumoniae subsp. pneumoniae (strain ATCC 700721 / MGH 78578)
fig|573.5568.peg.1743	yfhM	Alpha-2-macroglobulin	tr|A0A2I5KVY9|A0A2I5KVY9_KLEPN	1649	1649	1649	100	100	100	unreviewed	0	0	1	1649	1	1649	0	3327	Klebsiella pneumoniae
fig|573.5568.peg.1744	pbpC	peptidoglycan glycosyltransferase (EC 2.4.1.129)	tr|A0A3N0Q182|A0A3N0Q182_KLEPN	774	774	774	100	100	100	unreviewed	0	0	1	774	1	774	0	1534	Klebsiella pneumoniae subsp. pneumoniae
fig|573.5568.peg.1745	ndk	Nucleoside diphosphate kinase (NDK) (NDP kinase) (EC 2.7.4.6) (Nucleoside-2-P kinase)	sp|B5XNL1|NDK_KLEP3	143	143	143	100	100	100	reviewed	0	0	1	143	1	143	1.58e-102	291	Klebsiella pneumoniae (strain 342)
fig|573.5568.peg.1746	rlmN	Dual-specificity RNA methyltransferase RlmN (EC 2.1.1.192) (23S rRNA (adenine(2503)-C(2))-methyltransferase) (23S rRNA m2A2503 methyltransferase) (Ribosomal RNA large subunit methyltransferase N) (tRNA (adenine(37)-C(2))-methyltransferase) (tRNA m2A37 methyltransferase)	sp|A6TCD6|RLMN_KLEP7	388	388	388	100	100	100	reviewed	0	0	1	388	1	388	0	808	Klebsiella pneumoniae subsp. pneumoniae (strain ATCC 700721 / MGH 78578)
fig|573.5568.peg.1747		Uncharacterized protein	tr|W8UE84|W8UE84_KLEPN	49	49	49	100	100	100	unreviewed	0	0	1	49	1	49	3.12e-29	99	Klebsiella pneumoniae 30684/NJST258_2
fig|573.5568.peg.1748	rodZ	Cytoskeleton protein RodZ	sp|A6TCD5|RODZ_KLEP7	331	331	331	100	100	100	reviewed	0	0	1	331	1	331	0	673	Klebsiella pneumoniae subsp. pneumoniae (strain ATCC 700721 / MGH 78578)
fig|573.5568.peg.1749	ispG	4-hydroxy-3-methylbut-2-en-1-yl diphosphate synthase (flavodoxin) (EC 1.17.7.3) (1-hydroxy-2-methyl-2-(E)-butenyl 4-diphosphate synthase)	sp|A6TCD4|ISPG_KLEP7	373	373	373	100	100	100	reviewed	0	0	1	373	1	373	0	755	Klebsiella pneumoniae subsp. pneumoniae (strain ATCC 700721 / MGH 78578)
fig|573.5568.peg.1750	hisS	Histidine--tRNA ligase (EC 6.1.1.21) (Histidyl-tRNA synthetase) (HisRS)	sp|B5XNL6|SYH_KLEP3	424	424	424	99.528	100	100	reviewed	2	0	1	424	1	424	0	868	Klebsiella pneumoniae (strain 342)
fig|573.5568.peg.1751	yfgM	Ancillary SecYEG translocon subunit	tr|A6TCD2|A6TCD2_KLEP7	206	206	206	100	100	100	unreviewed	0	0	1	206	1	206	1.47e-150	417	Klebsiella pneumoniae subsp. pneumoniae (strain ATCC 700721 / MGH 78578)
fig|573.5568.peg.1752	bamB	Outer membrane protein assembly factor BamB	tr|W8UE90|W8UE90_KLEPN	392	392	392	100	100	100	unreviewed	0	0	1	392	1	392	0	793	Klebsiella pneumoniae 30684/NJST258_2
fig|573.5568.peg.1753	der	GTPase Der (GTP-binding protein EngA)	sp|A6TCD0|DER_KLEP7	492	492	492	99.797	100	100	reviewed	1	0	1	492	1	492	0	1001	Klebsiella pneumoniae subsp. pneumoniae (strain ATCC 700721 / MGH 78578)
fig|573.5568.peg.1754	mviM_1	Oxidoreductase (Oxidoreductase, NAD-binding)	tr|A0A1C1I802|A0A1C1I802_KLEPN	359	359	359	100	100	100	unreviewed	0	0	1	359	1	359	0	716	Klebsiella pneumoniae
fig|573.5568.peg.1755	yfgJ	Protein of uncharacterized function (DUF1407)	tr|A0A377Z8W4|A0A377Z8W4_KLEPO	72	72	72	100	100	100	unreviewed	0	0	1	72	1	72	5.04e-48	147	Klebsiella pneumoniae subsp. ozaenae
fig|573.5568.peg.1756	xseA	Exodeoxyribonuclease 7 large subunit (EC 3.1.11.6) (Exodeoxyribonuclease VII large subunit) (Exonuclease VII large subunit)	sp|A6TCC4|EX7L_KLEP7	463	463	463	99.352	100	100	reviewed	3	0	1	463	1	463	0	941	Klebsiella pneumoniae subsp. pneumoniae (strain ATCC 700721 / MGH 78578)
fig|573.5568.peg.1757	guaB	Inosine-5'-monophosphate dehydrogenase (IMP dehydrogenase) (IMPD) (IMPDH) (EC 1.1.1.205)	tr|W8UE92|W8UE92_KLEPN	488	510	488	100	100	95.6863	unreviewed	0	0	1	488	23	510	0	986	Klebsiella pneumoniae 30684/NJST258_2
fig|573.5568.peg.1758	guaA	GMP synthase [glutamine-hydrolyzing] (EC 6.3.5.2) (GMP synthetase) (Glutamine amidotransferase)	sp|A6TCC2|GUAA_KLEP7	525	525	525	100	100	100	reviewed	0	0	1	525	1	525	0	1085	Klebsiella pneumoniae subsp. pneumoniae (strain ATCC 700721 / MGH 78578)
fig|573.5568.peg.1759	intS_3	Phage integrase family site-specific recombinase	tr|A0A377WS32|A0A377WS32_KLEPN	416	416	416	99.519	100	100	unreviewed	2	0	1	416	1	416	0	861	Klebsiella pneumoniae
fig|573.5568.peg.1760		Uncharacterized protein	tr|A0A844PRS0|A0A844PRS0_KLEPN	63	63	63	100	100	100	unreviewed	0	0	1	63	1	63	3.33e-39	125	Klebsiella pneumoniae subsp. pneumoniae
fig|573.5568.peg.1761		Adenine-specific methyltransferase (EC 2.1.1.72)	tr|W8UYQ3|W8UYQ3_KLEPN	197	197	197	100	100	100	unreviewed	0	0	1	197	1	197	1.16e-148	412	Klebsiella pneumoniae 30684/NJST258_2
fig|573.5568.peg.1762		DUF1317 family protein	tr|W8V3J1|W8V3J1_KLEPN	52	52	52	100	100	100	unreviewed	0	0	1	52	1	52	1.26e-32	107	Klebsiella pneumoniae 30684/NJST258_2
fig|573.5568.peg.1763		PerC family transcriptional regulator	tr|A0A844PQV1|A0A844PQV1_KLEPN	97	97	97	100	100	100	unreviewed	0	0	1	97	1	97	3.06e-67	198	Klebsiella pneumoniae subsp. pneumoniae
fig|573.5568.peg.1764		DNA-binding protein	tr|W8VHP8|W8VHP8_KLEPN	82	82	82	100	100	100	unreviewed	0	0	1	82	1	82	1.32e-56	170	Klebsiella pneumoniae 30684/NJST258_2
fig|573.5568.peg.1765	recT	RecT (Recombination protein RecT)	tr|S4VHH8|S4VHH8_KLEPN	340	340	340	100	100	100	unreviewed	0	0	1	340	1	340	0	703	Klebsiella pneumoniae
fig|573.5568.peg.1766
fig|573.5568.peg.1767
fig|573.5568.peg.1768		Uncharacterized protein	tr|A0A7U1JLB2|A0A7U1JLB2_KLEPN	99	99	99	100	100	100	unreviewed	0	0	1	99	1	99	1.63e-69	204	Klebsiella pneumoniae subsp. pneumoniae
fig|573.5568.peg.1769		Uncharacterized protein	tr|A0A7U1JLH3|A0A7U1JLH3_KLEPN	49	49	49	100	100	100	unreviewed	0	0	1	49	1	49	9.99e-31	102	Klebsiella pneumoniae subsp. pneumoniae
fig|573.5568.peg.1770		Transcriptional regulator, helix-turn-helix domain protein	tr|W8VHP7|W8VHP7_KLEPN	193	193	193	100	100	100	unreviewed	0	0	1	193	1	193	6.54e-144	399	Klebsiella pneumoniae 30684/NJST258_2
fig|573.5568.peg.1771		Uncharacterized protein	tr|W8UNW7|W8UNW7_KLEPN	77	92	77	100	100	83.6957	unreviewed	0	0	1	77	16	92	4.74e-53	161	Klebsiella pneumoniae 30684/NJST258_2
fig|573.5568.peg.1772		Phage protein	tr|W8ULK3|W8ULK3_KLEPN	69	84	69	100	100	82.1429	unreviewed	0	0	1	69	16	84	2.33e-46	144	Klebsiella pneumoniae 30684/NJST258_2
fig|573.5568.peg.1773	dnaT_2	Primosomal protein (Primosomal protein I)	tr|A0A1Y5B377|A0A1Y5B377_KLEPN	255	255	255	100	100	100	unreviewed	0	0	1	255	1	255	0	530	Klebsiella pneumoniae
fig|573.5568.peg.1774		Replication protein 14	tr|W8V3I4|W8V3I4_KLEPN	261	261	261	100	100	100	unreviewed	0	0	1	261	1	261	0	546	Klebsiella pneumoniae 30684/NJST258_2
fig|573.5568.peg.1775		DUF1064 domain-containing protein	tr|W8VHP6|W8VHP6_KLEPN	115	115	115	100	100	100	unreviewed	0	0	1	115	1	115	3.92e-82	237	Klebsiella pneumoniae 30684/NJST258_2
fig|573.5568.peg.1776		Uncharacterized protein	tr|W8UNW2|W8UNW2_KLEPN	44	44	44	100	100	100	unreviewed	0	0	1	44	1	44	3.28e-24	85.9	Klebsiella pneumoniae 30684/NJST258_2
fig|573.5568.peg.1777
fig|573.5568.peg.1778		Uncharacterized protein	tr|W8ULK0|W8ULK0_KLEPN	63	63	63	100	100	100	unreviewed	0	0	1	63	1	63	6.24e-41	129	Klebsiella pneumoniae 30684/NJST258_2
fig|573.5568.peg.1779		Uncharacterized protein	tr|W8UYN9|W8UYN9_KLEPN	141	141	141	100	100	100	unreviewed	0	0	1	141	1	141	1.05e-103	293	Klebsiella pneumoniae 30684/NJST258_2
fig|573.5568.peg.1780		Ead/Ea22-like family protein	tr|A0A844PS42|A0A844PS42_KLEPN	247	247	247	100	100	100	unreviewed	0	0	1	247	1	247	0	508	Klebsiella pneumoniae subsp. pneumoniae
fig|573.5568.peg.1781		Phage protein	tr|W8VHP5|W8VHP5_KLEPN	56	57	56	100	100	98.2456	unreviewed	0	0	1	56	2	57	1.72e-34	112	Klebsiella pneumoniae 30684/NJST258_2
fig|573.5568.peg.1782		Phage protein	tr|W8UNV7|W8UNV7_KLEPN	70	70	70	100	100	100	unreviewed	0	0	1	70	1	70	1.01e-47	147	Klebsiella pneumoniae 30684/NJST258_2
fig|573.5568.peg.1783		DUF551 domain-containing protein	tr|W8ULJ5|W8ULJ5_KLEPN	222	222	222	100	100	100	unreviewed	0	0	1	222	1	222	1.22e-163	452	Klebsiella pneumoniae 30684/NJST258_2
fig|573.5568.peg.1784		Toluene hydroxylase	tr|W8UYN4|W8UYN4_KLEPN	79	79	79	100	100	100	unreviewed	0	0	1	79	1	79	3.16e-53	161	Klebsiella pneumoniae 30684/NJST258_2
fig|573.5568.peg.1785		Phage protein	tr|W8V3H5|W8V3H5_KLEPN	112	112	112	100	100	100	unreviewed	0	0	1	112	1	112	7.06e-79	229	Klebsiella pneumoniae 30684/NJST258_2
fig|573.5568.peg.1786		LF-82	tr|W8VHP4|W8VHP4_KLEPN	85	88	85	100	100	96.5909	unreviewed	0	0	1	85	4	88	8.32e-60	178	Klebsiella pneumoniae 30684/NJST258_2
fig|573.5568.peg.1787		Phage Terminase Small Subunit	tr|W8UNV4|W8UNV4_KLEPN	194	197	194	100	100	98.4772	unreviewed	0	0	1	194	4	197	2.74e-144	400	Klebsiella pneumoniae 30684/NJST258_2
fig|573.5568.peg.1788		Uncharacterized protein	tr|A0A9Q9PPD7|A0A9Q9PPD7_KLEPN	491	491	491	100	100	100	unreviewed	0	0	1	491	1	491	0	1019	Klebsiella pneumoniae
fig|573.5568.peg.1789		DUF2829 domain-containing protein	tr|A0A844PSX7|A0A844PSX7_KLEPN	173	173	173	100	100	100	unreviewed	0	0	1	173	1	173	1.96e-129	361	Klebsiella pneumoniae subsp. pneumoniae
fig|573.5568.peg.1790		Lipoprotein	tr|A0A844PSJ3|A0A844PSJ3_KLEPN	67	67	67	100	100	100	unreviewed	0	0	1	67	1	67	2.93e-41	130	Klebsiella pneumoniae subsp. pneumoniae
fig|573.5568.peg.1791		Bacteriophage head to tail connecting protein (Phage tail protein)	tr|S4VBE1|S4VBE1_KLEPN	559	559	559	100	100	100	unreviewed	0	0	1	559	1	559	0	1160	Klebsiella pneumoniae
fig|573.5568.peg.1792		Phage protein	tr|A0A844PQ04|A0A844PQ04_KLEPN	101	101	101	100	100	100	unreviewed	0	0	1	101	1	101	2.68e-70	206	Klebsiella pneumoniae subsp. pneumoniae
fig|573.5568.peg.1793		Uncharacterized protein	tr|A0A422ZJZ4|A0A422ZJZ4_KLEPN	65	65	65	100	100	100	unreviewed	0	0	1	65	1	65	3.81e-37	119	Klebsiella pneumoniae
fig|573.5568.peg.1794		Peptidase	tr|A0A331J448|A0A331J448_KLEPN	128	128	128	100	100	100	unreviewed	0	0	1	128	1	128	8.62e-92	263	Klebsiella pneumoniae
fig|573.5568.peg.1795		Phage capsid protein	tr|S4VBW4|S4VBW4_KLEPN	335	335	335	100	100	100	unreviewed	0	0	1	335	1	335	0	699	Klebsiella pneumoniae
fig|573.5568.peg.1796		Uncharacterized protein	tr|A0A844PPC0|A0A844PPC0_KLEPN	130	130	130	100	100	100	unreviewed	0	0	1	130	1	130	9.63e-90	258	Klebsiella pneumoniae subsp. pneumoniae
fig|573.5568.peg.1797		Uncharacterized protein	tr|A0A844PME1|A0A844PME1_KLEPN	92	92	92	100	100	100	unreviewed	0	0	1	92	1	92	1.71e-63	188	Klebsiella pneumoniae subsp. pneumoniae
fig|573.5568.peg.1798		Uncharacterized protein	tr|A0A844PQY1|A0A844PQY1_KLEPN	203	203	203	100	100	100	unreviewed	0	0	1	203	1	203	7.09e-153	423	Klebsiella pneumoniae subsp. pneumoniae
fig|573.5568.peg.1799		Phage protein	tr|S4VBT3|S4VBT3_KLEPN	825	825	825	100	100	100	unreviewed	0	0	1	825	1	825	0	1699	Klebsiella pneumoniae
fig|573.5568.peg.1800		Uncharacterized protein	tr|S4VHU9|S4VHU9_KLEPN	156	156	156	100	100	100	unreviewed	0	0	1	156	1	156	2.05e-115	324	Klebsiella pneumoniae
fig|573.5568.peg.1801		Phage protein	tr|S4VEP4|S4VEP4_KLEPN	165	165	165	100	100	100	unreviewed	0	0	1	165	1	165	4.16e-113	319	Klebsiella pneumoniae
fig|573.5568.peg.1802		Transmembrane protein	tr|A0A9Q9PF00|A0A9Q9PF00_KLEPN	914	914	914	100	100	100	unreviewed	0	0	1	914	1	914	0	1881	Klebsiella pneumoniae
fig|573.5568.peg.1803		Uncharacterized protein	tr|S4VHF4|S4VHF4_KLEPN	1129	1129	1129	100	100	100	unreviewed	0	0	1	1129	1	1129	0	2309	Klebsiella pneumoniae
fig|573.5568.peg.1804		Uncharacterized protein	tr|A0A844PRW2|A0A844PRW2_KLEPN	204	204	204	100	100	100	unreviewed	0	0	1	204	1	204	2.51e-151	419	Klebsiella pneumoniae subsp. pneumoniae
fig|573.5568.peg.1805		Transmembrane anchored protein	tr|A0A423A0L9|A0A423A0L9_KLEPN	50	50	50	100	100	100	unreviewed	0	0	1	50	1	50	2e-30	102	Klebsiella pneumoniae
fig|573.5568.peg.1806		Uncharacterized protein	tr|A0A844PQY5|A0A844PQY5_KLEPN	132	132	132	100	100	100	unreviewed	0	0	1	132	1	132	2.93e-90	259	Klebsiella pneumoniae subsp. pneumoniae
fig|573.5568.peg.1807		Uncharacterized protein	tr|A0A658ZLF2|A0A658ZLF2_KLEPN	70	70	70	100	100	100	unreviewed	0	0	1	70	1	70	5.85e-47	145	Klebsiella pneumoniae
fig|573.5568.peg.1808
fig|573.5568.peg.1809		Phage antirepressor protein	tr|A0A7H9YPA5|A0A7H9YPA5_KLEPN	151	151	151	100	100	100	unreviewed	0	0	1	151	1	151	5.34e-111	313	Klebsiella pneumoniae
fig|573.5568.peg.1810		DUF1902 domain-containing protein	tr|A0A844PRK3|A0A844PRK3_KLEPN	85	85	85	100	100	100	unreviewed	0	0	1	85	1	85	1.41e-59	177	Klebsiella pneumoniae subsp. pneumoniae
fig|573.5568.peg.1811		Uncharacterized protein	tr|W8ULH4|W8ULH4_KLEPN	86	86	86	100	100	100	unreviewed	0	0	1	86	1	86	2.83e-59	177	Klebsiella pneumoniae 30684/NJST258_2
fig|573.5568.peg.1812		Phage T7 tail fibre protein (Phage tail protein) (Phage tail-fibre protein)	tr|S4VBK6|S4VBK6_KLEPN	789	789	789	100	100	100	unreviewed	0	0	1	789	1	789	0	1623	Klebsiella pneumoniae
fig|573.5568.peg.1813		Uncharacterized protein	tr|W8VHN9|W8VHN9_KLEPN	50	50	50	100	100	100	unreviewed	0	0	1	50	1	50	1.75e-30	102	Klebsiella pneumoniae 30684/NJST258_2
fig|573.5568.peg.1814		Integral membrane protein	tr|W8UNT5|W8UNT5_KLEPN	134	137	134	100	100	97.8102	unreviewed	0	0	1	134	4	137	5.31e-93	266	Klebsiella pneumoniae 30684/NJST258_2
fig|573.5568.peg.1815		Holin	tr|W8ULH1|W8ULH1_KLEPN	101	101	101	100	100	100	unreviewed	0	0	1	101	1	101	3.92e-71	208	Klebsiella pneumoniae 30684/NJST258_2
fig|573.5568.peg.1816		Endochitinase (EC 3.2.1.14)	tr|W8UYK8|W8UYK8_KLEPN	209	209	209	100	100	100	unreviewed	0	0	1	209	1	209	3.16e-157	434	Klebsiella pneumoniae 30684/NJST258_2
fig|573.5568.peg.1817		Endopeptidase	tr|W8V3E9|W8V3E9_KLEPN	160	160	160	100	100	100	unreviewed	0	0	1	160	1	160	1.14e-111	315	Klebsiella pneumoniae 30684/NJST258_2
fig|573.5568.peg.1818	betC	Choline-sulfatase (EC 3.1.6.6) (Phosphatase) (Sulfatase-like hydrolase/transferase)	tr|A0A1C1SAV3|A0A1C1SAV3_KLEPN	622	622	622	100	100	100	unreviewed	0	0	1	622	1	622	0	1304	Klebsiella pneumoniae
fig|573.5568.peg.1819	ydeM	Anaerobic sulfatase maturase (Transcriptional regulator)	tr|A0A1C1SAV0|A0A1C1SAV0_KLEPN	392	392	392	100	100	100	unreviewed	0	0	1	392	1	392	0	824	Klebsiella pneumoniae
fig|573.5568.peg.1820		Permease	tr|W8URK1|W8URK1_KLEPN	410	410	410	100	100	100	unreviewed	0	0	1	410	1	410	0	809	Klebsiella pneumoniae 30684/NJST258_2
fig|573.5568.peg.1821	yofA	Hydrogen peroxide-inducible genes activator (LysR family transcriptional regulator)	tr|A0A1L5W5W5|A0A1L5W5W5_KLEPN	303	303	303	100	100	100	unreviewed	0	0	1	303	1	303	0	605	Klebsiella pneumoniae
fig|573.5568.peg.1822		DUF2633 family protein (Membrane protein)	tr|W9BQ01|W9BQ01_KLEPN	57	63	57	100	100	90.4762	unreviewed	0	0	1	57	7	63	3.42e-37	119	Klebsiella pneumoniae
fig|573.5568.peg.1823	yfgF_1	Cyclic di-GMP phosphodiesterase YfgF (EC 3.1.4.52) (Cytochrome C-type biogenesis protein) (EAL domain-containing protein) (Sensor domain-containing phosphodiesterase)	tr|A0A085DP73|A0A085DP73_KLEPN	742	742	742	100	100	100	unreviewed	0	0	1	742	1	742	0	1521	Klebsiella pneumoniae
fig|573.5568.peg.1824	ppx	Exopolyphosphatase (EC 3.6.1.11)	tr|W9BC06|W9BC06_KLEPN	510	510	510	100	100	100	unreviewed	0	0	1	510	1	510	0	1052	Klebsiella pneumoniae
fig|573.5568.peg.1825	ppk	Polyphosphate kinase (EC 2.7.4.1) (ATP-polyphosphate phosphotransferase) (Polyphosphoric acid kinase)	sp|Q07411|PPK1_KLEPN	686	685	686	92.711	100	100.146	reviewed	49	1	1	686	1	685	0	1310	Klebsiella pneumoniae
fig|573.5568.peg.1826	purN	Phosphoribosylglycinamide formyltransferase (EC 2.1.2.2) (5'-phosphoribosylglycinamide transformylase) (GAR transformylase) (GART)	tr|A0A3N0MBW6|A0A3N0MBW6_KLEPN	213	213	213	100	100	100	unreviewed	0	0	1	213	1	213	1.87e-158	438	Klebsiella pneumoniae subsp. pneumoniae
fig|573.5568.peg.1827	purM	Phosphoribosylformylglycinamidine cyclo-ligase (EC 6.3.3.1) (AIR synthase) (AIRS) (Phosphoribosyl-aminoimidazole synthetase)	sp|A6TCB3|PUR5_KLEP7	345	345	345	100	100	100	reviewed	0	0	1	345	1	345	0	703	Klebsiella pneumoniae subsp. pneumoniae (strain ATCC 700721 / MGH 78578)
fig|573.5568.peg.1828	bglK	Beta-glucoside kinase (EC 2.7.1.85)	sp|Q93LQ8|BGLK_KLEPN	297	297	297	100	100	100	reviewed	0	0	1	297	1	297	0	612	Klebsiella pneumoniae
fig|573.5568.peg.1829	bglA_3	6-phospho-beta-glucosidase (EC 3.2.1.86)	tr|A0A1C1SAU1|A0A1C1SAU1_KLEPN	477	477	477	100	100	100	unreviewed	0	0	1	477	1	477	0	1003	Klebsiella pneumoniae
fig|573.5568.peg.1830	upp	Uracil phosphoribosyltransferase (EC 2.4.2.9) (UMP pyrophosphorylase) (UPRTase)	sp|A6TCB0|UPP_KLEP7	208	208	208	100	100	100	reviewed	0	0	1	208	1	208	1.47e-150	417	Klebsiella pneumoniae subsp. pneumoniae (strain ATCC 700721 / MGH 78578)
fig|573.5568.peg.1831	uraA	Uracil permease (Uracil transporter) (Uracil/xanthine transporter)	tr|W9BIS5|W9BIS5_KLEPN	428	428	428	100	100	100	unreviewed	0	0	1	428	1	428	0	838	Klebsiella pneumoniae
fig|573.5568.peg.1832	hda	DnaA regulatory inactivator Hda	sp|B5XNQ6|HDA_KLEP3	225	225	225	100	100	100	reviewed	0	0	1	225	1	225	3.8e-167	461	Klebsiella pneumoniae (strain 342)
fig|573.5568.peg.1833		Putative YhgA-like transposase	tr|W8VF81|W8VF81_KLEPN	303	340	303	100	100	89.1176	unreviewed	0	0	1	303	38	340	0	611	Klebsiella pneumoniae 30684/NJST258_2
fig|573.5568.peg.1834	yfgD	Arsenate reductase (EC 1.20.4.1)	tr|A0A377Z9K5|A0A377Z9K5_KLEPO	119	119	119	100	100	100	unreviewed	0	0	1	119	1	119	1.65e-82	238	Klebsiella pneumoniae subsp. ozaenae
fig|573.5568.peg.1835	bepA	Beta-barrel assembly-enhancing protease (EC 3.4.-.-)	tr|W8URL4|W8URL4_KLEPN	487	487	487	100	100	100	unreviewed	0	0	1	487	1	487	0	993	Klebsiella pneumoniae 30684/NJST258_2
fig|573.5568.peg.1836		Uncharacterized protein	tr|W8UEB3|W8UEB3_KLEPN	38	50	38	100	100	76	unreviewed	0	0	1	38	13	50	9.72e-22	79.3	Klebsiella pneumoniae 30684/NJST258_2
fig|573.5568.peg.1837	perM	PerM protein	tr|R4Y7P4|R4Y7P4_KLEPR	353	353	353	100	100	100	unreviewed	0	0	1	353	1	353	0	686	Klebsiella pneumoniae subsp. rhinoscleromatis SB3432
fig|573.5568.peg.1838	bcp	thioredoxin-dependent peroxiredoxin (EC 1.11.1.24) (Bacterioferritin comigratory protein) (Thioredoxin peroxidase) (Thioredoxin-dependent peroxiredoxin Bcp)	tr|A6TCA3|A6TCA3_KLEP7	156	156	156	100	100	100	unreviewed	0	0	1	156	1	156	4.55e-116	326	Klebsiella pneumoniae subsp. pneumoniae (strain ATCC 700721 / MGH 78578)
fig|573.5568.peg.1839	gcvR	Glycine cleavage system transcriptional repressor	tr|B5XNR3|B5XNR3_KLEP3	188	188	188	100	100	100	unreviewed	0	0	1	188	1	188	1.69e-140	390	Klebsiella pneumoniae (strain 342)
fig|573.5568.peg.1840	dapA	4-hydroxy-tetrahydrodipicolinate synthase (HTPA synthase) (EC 4.3.3.7)	sp|A6TCA1|DAPA_KLEP7	292	292	292	100	100	100	reviewed	0	0	1	292	1	292	0	600	Klebsiella pneumoniae subsp. pneumoniae (strain ATCC 700721 / MGH 78578)
fig|573.5568.peg.1841	bamC	Outer membrane protein assembly factor BamC	tr|W8UEB7|W8UEB7_KLEPN	344	345	344	100	100	99.7101	unreviewed	0	0	1	344	2	345	0	698	Klebsiella pneumoniae 30684/NJST258_2
fig|573.5568.peg.1842	purC	Phosphoribosylaminoimidazole-succinocarboxamide synthase (EC 6.3.2.6) (SAICAR synthetase)	sp|B5XVM9|PUR7_KLEP3	237	237	237	100	100	100	reviewed	0	0	1	237	1	237	5.66e-176	484	Klebsiella pneumoniae (strain 342)
fig|573.5568.peg.1843	ypfJ	Neutral zinc metallopeptidase	tr|A6TC98|A6TC98_KLEP7	291	291	291	100	100	100	unreviewed	0	0	1	291	1	291	0	603	Klebsiella pneumoniae subsp. pneumoniae (strain ATCC 700721 / MGH 78578)
fig|573.5568.peg.1844	tmcA	tRNA(Met) cytidine acetyltransferase TmcA (EC 2.3.1.193)	tr|W8UWI3|W8UWI3_KLEPN	667	667	667	100	100	100	unreviewed	0	0	1	667	1	667	0	1323	Klebsiella pneumoniae 30684/NJST258_2
fig|573.5568.peg.1845	ypfH	YpfH protein	tr|R4Y7M2|R4Y7M2_KLEPR	231	240	231	100	100	96.25	unreviewed	0	0	1	231	10	240	3.17e-172	474	Klebsiella pneumoniae subsp. rhinoscleromatis SB3432
fig|573.5568.peg.1846	yhaI	UPF0370 protein KPN_02806	tr|A6TC95|A6TC95_KLEP7	67	67	67	100	100	100	unreviewed	0	0	1	67	1	67	3.5e-41	130	Klebsiella pneumoniae subsp. pneumoniae (strain ATCC 700721 / MGH 78578)
fig|573.5568.peg.1847	dapE	Succinyl-diaminopimelate desuccinylase (SDAP desuccinylase) (EC 3.5.1.18) (N-succinyl-LL-2,6-diaminoheptanedioate amidohydrolase)	sp|A6TC94|DAPE_KLEP7	375	375	375	99.467	100	100	reviewed	2	0	1	375	1	375	0	776	Klebsiella pneumoniae subsp. pneumoniae (strain ATCC 700721 / MGH 78578)
fig|573.5568.peg.1848	yffB	Conserved thioredoxin-like protein	tr|A6TC93|A6TC93_KLEP7	117	117	117	100	100	100	unreviewed	0	0	1	117	1	117	3.54e-85	245	Klebsiella pneumoniae subsp. pneumoniae (strain ATCC 700721 / MGH 78578)
fig|573.5568.peg.1849	acrB_1	Efflux pump membrane transporter	tr|A0A2I5KW92|A0A2I5KW92_KLEPN	1037	1037	1037	99.904	100	100	unreviewed	1	0	1	1037	1	1037	0	2122	Klebsiella pneumoniae
fig|573.5568.peg.1850		Uncharacterized protein	tr|W8URM6|W8URM6_KLEPN	55	60	55	98.182	100	91.6667	unreviewed	1	0	1	55	6	60	1.82e-34	112	Klebsiella pneumoniae 30684/NJST258_2
fig|573.5568.peg.1851	aegA	Formate-dependent uric acid utilization protein AegA	tr|A0A422VLE9|A0A422VLE9_KLEPN	660	660	660	100	100	100	unreviewed	0	0	1	660	1	660	0	1362	Klebsiella pneumoniae subsp. pneumoniae
fig|573.5568.peg.1852	nudK	GDP-mannose pyrophosphatase (EC 3.6.1.-) (GDP-mannose hydrolase) (GDPMK)	sp|A6TC90|NUDK_KLEP7	198	198	198	100	100	100	reviewed	0	0	1	198	1	198	1.07e-147	409	Klebsiella pneumoniae subsp. pneumoniae (strain ATCC 700721 / MGH 78578)
fig|573.5568.peg.1853	ypfG	YpfG protein	tr|R4Y7Q4|R4Y7Q4_KLEPR	348	348	348	99.425	100	100	unreviewed	2	0	1	348	1	348	0	712	Klebsiella pneumoniae subsp. rhinoscleromatis SB3432
fig|573.5568.peg.1854	tkt	Transketolase (EC 2.2.1.1)	tr|A0A422WPW5|A0A422WPW5_KLEPN	664	664	664	100	100	100	unreviewed	0	0	1	664	1	664	0	1372	Klebsiella pneumoniae subsp. pneumoniae
fig|573.5568.peg.1855	tal	Transaldolase (EC 2.2.1.2)	tr|A0A422VLL5|A0A422VLL5_KLEPN	318	318	318	100	100	100	unreviewed	0	0	1	318	1	318	0	655	Klebsiella pneumoniae subsp. pneumoniae
fig|573.5568.peg.1856	maeB	Phosphate acetyltransferase	tr|A6TC86|A6TC86_KLEP7	759	759	759	100	100	100	unreviewed	0	0	1	759	1	759	0	1552	Klebsiella pneumoniae subsp. pneumoniae (strain ATCC 700721 / MGH 78578)
fig|573.5568.peg.1857	ypfE	Carboxysome structural protein, ethanol utilization	tr|A6TC85|A6TC85_KLEP7	111	111	111	100	100	100	unreviewed	0	0	1	111	1	111	2.78e-76	222	Klebsiella pneumoniae subsp. pneumoniae (strain ATCC 700721 / MGH 78578)
fig|573.5568.peg.1858	eutP	Ethanolamine utilization acetate kinase EutP (Ethanolamine utilization protein EutP) (Propanediol utilization protein PduV)	tr|W9BIR4|W9BIR4_KLEPN	159	159	159	100	100	100	unreviewed	0	0	1	159	1	159	1.08e-117	330	Klebsiella pneumoniae
fig|573.5568.peg.1859	eutQ	Ethanolamine utilization acetate kinase EutQ (Ethanolamine utilization protein EutQ)	tr|A0A3F3AWT9|A0A3F3AWT9_KLEPN	229	229	229	100	100	100	unreviewed	0	0	1	229	1	229	3.78e-171	471	Klebsiella pneumoniae subsp. pneumoniae
fig|573.5568.peg.1860	eutT	Cobalamin adenosyltransferase (Ethanolamine utilization cob(I)yrinic acid a,c-diamide adenosyltransferase EutT (EC 2.5.1.17))	tr|A0A3F3BCB4|A0A3F3BCB4_KLEPN	268	268	268	100	100	100	unreviewed	0	0	1	268	1	268	0	544	Klebsiella pneumoniae subsp. pneumoniae
fig|573.5568.peg.1861	pta	phosphate acetyltransferase (EC 2.3.1.8)	tr|A0A3N0TRC7|A0A3N0TRC7_KLEPN	338	338	338	100	100	100	unreviewed	0	0	1	338	1	338	0	676	Klebsiella pneumoniae subsp. pneumoniae
fig|573.5568.peg.1862	eutM	EutM protein	tr|R4Y778|R4Y778_KLEPR	96	96	96	100	100	100	unreviewed	0	0	1	96	1	96	1.52e-63	189	Klebsiella pneumoniae subsp. rhinoscleromatis SB3432
fig|573.5568.peg.1863	ccmL	CcmL protein	tr|R4Y7R1|R4Y7R1_KLEPR	95	95	95	100	100	100	unreviewed	0	0	1	95	1	95	1.88e-64	191	Klebsiella pneumoniae subsp. rhinoscleromatis SB3432
fig|573.5568.peg.1864	adhE_2	Acetaldehyde dehydrogenase (Aldehyde dehydrogenase EutE) (Aldehyde dehydrogenase family protein) (Aldehyde-alcohol dehydrogenase)	tr|W9BPZ3|W9BPZ3_KLEPN	467	467	467	100	100	100	unreviewed	0	0	1	467	1	467	0	941	Klebsiella pneumoniae
fig|573.5568.peg.1865	eutJ	Ethanolamine utilization protein EutJ	tr|A0A422WPX2|A0A422WPX2_KLEPN	279	279	279	100	100	100	unreviewed	0	0	1	279	1	279	0	571	Klebsiella pneumoniae subsp. pneumoniae
fig|573.5568.peg.1866	eutG	Ethanolamine utilization ethanol dehydrogenase EutG	tr|A0A422VLI1|A0A422VLI1_KLEPN	395	395	395	100	100	100	unreviewed	0	0	1	395	1	395	0	799	Klebsiella pneumoniae subsp. pneumoniae
fig|573.5568.peg.1867		Uncharacterized protein	tr|W8UGW7|W8UGW7_KLEPN	38	38	38	100	100	100	unreviewed	0	0	1	38	1	38	2.25e-21	78.2	Klebsiella pneumoniae 30684/NJST258_2
fig|573.5568.peg.1868	eutH	Ethanolamine utilization protein EutH	tr|A0A3N0LAY9|A0A3N0LAY9_KLEPN	410	410	410	100	100	100	unreviewed	0	0	1	410	1	410	0	800	Klebsiella pneumoniae subsp. pneumoniae
fig|573.5568.peg.1869	eutA	Ethanolamine ammonia-lyase reactivase	tr|A0A422WPV0|A0A422WPV0_KLEPN	467	467	467	100	100	100	unreviewed	0	0	1	467	1	467	0	935	Klebsiella pneumoniae subsp. pneumoniae
fig|573.5568.peg.1870	eutB	Ethanolamine ammonia-lyase large subunit (EAL large subunit) (EC 4.3.1.7)	tr|W8URP3|W8URP3_KLEPN	453	453	453	100	100	100	unreviewed	0	0	1	453	1	453	0	939	Klebsiella pneumoniae 30684/NJST258_2
fig|573.5568.peg.1871	eutC	Ethanolamine ammonia-lyase small subunit (EAL small subunit) (EC 4.3.1.7)	tr|W8UEE7|W8UEE7_KLEPN	299	299	299	100	100	100	unreviewed	0	0	1	299	1	299	0	610	Klebsiella pneumoniae 30684/NJST258_2
fig|573.5568.peg.1872	eutL	Ethanolamine utilization microcompartment protein EutL	tr|A0A3N0TRB4|A0A3N0TRB4_KLEPN	219	219	219	100	100	100	unreviewed	0	0	1	219	1	219	6.29e-160	442	Klebsiella pneumoniae subsp. pneumoniae
fig|573.5568.peg.1873	yffI	Carboxysome structural protein, ethanolamine utilization (Ethanolamine utilization microcompartment protein EutK) (Ethanolamine utilization protein EutK)	tr|W9BI80|W9BI80_KLEPN	161	161	161	100	100	100	unreviewed	0	0	1	161	1	161	4.87e-113	319	Klebsiella pneumoniae
fig|573.5568.peg.1874	eutR	AraC family transcriptional regulator (Ethanolamine operon regulatory protein) (Transcriptional regulator EutR)	tr|W9BIQ8|W9BIQ8_KLEPN	357	350	350	100	98.0392	100	unreviewed	0	0	8	357	1	350	0	724	Klebsiella pneumoniae
fig|573.5568.peg.1875	hemF	Oxygen-dependent coproporphyrinogen-III oxidase (CPO) (Coprogen oxidase) (Coproporphyrinogenase) (EC 1.3.3.3)	sp|A6TC68|HEM6_KLEP7	299	299	299	99.666	100	100	reviewed	1	0	1	299	1	299	0	618	Klebsiella pneumoniae subsp. pneumoniae (strain ATCC 700721 / MGH 78578)
fig|573.5568.peg.1876	amiA	N-acetylmuramoyl-L-alanine amidase (EC 3.5.1.28)	tr|W9BB62|W9BB62_KLEPN	290	290	290	100	100	100	unreviewed	0	0	1	290	1	290	0	591	Klebsiella pneumoniae
fig|573.5568.peg.1877	ypeA	Acetyltransferase KPR_1930 (EC 2.3.1.-)	tr|R4YC36|R4YC36_KLEPR	141	146	141	100	100	96.5753	unreviewed	0	0	1	141	6	146	2.56e-101	288	Klebsiella pneumoniae subsp. rhinoscleromatis SB3432
fig|573.5568.peg.1878	yfeZ	YfeZ protein	tr|R4YEU3|R4YEU3_KLEPR	149	149	149	100	100	100	unreviewed	0	0	1	149	1	149	2.73e-103	293	Klebsiella pneumoniae subsp. rhinoscleromatis SB3432
fig|573.5568.peg.1879	yfeY	Outer membrane lipoprotein YfeY	tr|A6TC64|A6TC64_KLEP7	191	191	191	100	100	100	unreviewed	0	0	1	191	1	191	1.25e-143	399	Klebsiella pneumoniae subsp. pneumoniae (strain ATCC 700721 / MGH 78578)
fig|573.5568.peg.1880	yfeX	Dyp-type peroxidase	tr|A6TC63|A6TC63_KLEP7	299	299	299	100	100	100	unreviewed	0	0	1	299	1	299	0	621	Klebsiella pneumoniae subsp. pneumoniae (strain ATCC 700721 / MGH 78578)
fig|573.5568.peg.1881		Uncharacterized protein	tr|A0A0H3GWG1|A0A0H3GWG1_KLEPH	50	50	50	100	100	100	unreviewed	0	0	1	50	1	50	2.99e-31	103	Klebsiella pneumoniae subsp. pneumoniae (strain HS11286)
fig|573.5568.peg.1882		Uncharacterized protein	tr|A0AA34SMA1|A0AA34SMA1_KLEPN	45	45	45	100	100	100	unreviewed	0	0	1	45	1	45	1.79e-26	91.7	Klebsiella pneumoniae
fig|573.5568.peg.1883	cysP	Sulfate ABC transporter substrate-binding protein (Sulfate and thiosulfate binding protein CysP) (Thiosulfate transporter subunit) (Thiosulfate-binding protein)	tr|W9BBW1|W9BBW1_KLEPN	338	338	338	100	100	100	unreviewed	0	0	1	338	1	338	0	696	Klebsiella pneumoniae
fig|573.5568.peg.1884	cysT	Sulfate transport system permease protein CysT	tr|R4YEU9|R4YEU9_KLEPR	277	277	277	100	100	100	unreviewed	0	0	1	277	1	277	0	547	Klebsiella pneumoniae subsp. rhinoscleromatis SB3432
fig|573.5568.peg.1885	cysW	Sulfate transport system permease W protein	tr|A6TC60|A6TC60_KLEP7	291	291	291	100	100	100	unreviewed	0	0	1	291	1	291	0	584	Klebsiella pneumoniae subsp. pneumoniae (strain ATCC 700721 / MGH 78578)
fig|573.5568.peg.1886	cysA	CysA protein	tr|R4Y795|R4Y795_KLEPR	364	364	364	100	100	100	unreviewed	0	0	1	364	1	364	0	741	Klebsiella pneumoniae subsp. rhinoscleromatis SB3432
fig|573.5568.peg.1887	cysM	Cysteine synthase (EC 2.5.1.47)	tr|A0A422VLM6|A0A422VLM6_KLEPN	303	303	303	100	100	100	unreviewed	0	0	1	303	1	303	0	621	Klebsiella pneumoniae subsp. pneumoniae
fig|573.5568.peg.1888	yybH	DUF4440 domain-containing protein (Yybh protein)	tr|A0A1C1EDE6|A0A1C1EDE6_KLEPN	131	131	131	100	100	100	unreviewed	0	0	1	131	1	131	1.97e-95	272	Klebsiella pneumoniae
fig|573.5568.peg.1889	ptsJ	Transcriptional regulator PtsJ	tr|A0A1Y0Q030|A0A1Y0Q030_KLEPN	432	432	432	100	100	100	unreviewed	0	0	1	432	1	432	0	865	Klebsiella pneumoniae subsp. pneumoniae
fig|573.5568.peg.1890	pdxK	pyridoxal kinase (EC 2.7.1.35)	tr|A0A3N0KMJ8|A0A3N0KMJ8_KLEPN	288	288	288	100	100	100	unreviewed	0	0	1	288	1	288	0	583	Klebsiella pneumoniae subsp. pneumoniae
fig|573.5568.peg.1891		Cytoplasmic protein	tr|W8URQ9|W8URQ9_KLEPN	79	79	79	100	100	100	unreviewed	0	0	1	79	1	79	5.72e-53	160	Klebsiella pneumoniae 30684/NJST258_2
fig|573.5568.peg.1892	crr	Glucose-specific phosphotransferase enzyme IIA component (EC 2.7.1.-) (PTS glucose transporter subunit IIA) (PTS system glucose-specific EIIA component (EC 2.7.1.199)) (PTS system protein)	tr|W9BB51|W9BB51_KLEPN	169	169	169	100	100	100	unreviewed	0	0	1	169	1	169	3.66e-115	325	Klebsiella pneumoniae
[truncated: 3,953 more rows]
